# Supplementary material for: Gender-based violence care in Mauritania: Experience and caseload of six specialized hospital units (2018–2023)
Source: PLOS Glob Public Health. 2024 Aug 1;4(8):e0003410. doi: 10.1371/journal.pgph.0003410 (PMC11293728; doi:10.1371/journal.pgph.0003410)
Supplement: S1 File — (XLSX) [file pgph.0003410.s001.xlsx]

## Sheet: S1_File Dataset revised 
USPEC consult	Requisition	Consultation month/year	GBV date	Consultation delay	Sex	Age group	Adress	Education level	Marital status	Type of GBV	Location	Reoccurence	Perpetrator	Pregnancy	Emergency contraception	Soins	Hospitalization	Hospitalization - N days
CHME	1	2018-01-01			2	3	1			2	0	2	5	1	2	3
CHME	1	2018-01-01			2	1	1			1	0	2	3	2	2	3
CHME	1	2018-01-01			2	3	1			1	0	2	5	1	2	1
CHME	1	2018-01-01			2	3	1			1	0	2	5	1	2	1
CHME	1	2018-01-01			2	4	1			5	0	2	5	1	2	1
CHME	1	2018-01-01			2	2	1			2	0	2	5	2	2	3
CHME	1	2018-01-01			2	2	1			1	0	2	5	2	2	3
CHME	1	2018-01-01			2	3	1			2	0	2	5	2	2	3
CHME	1	2018-01-01		3	2	3	1			1	0	2	5	2	1	3
CHME	1	2018-01-01			2	3	1			2	0	2	5	2	2	3
CHME	1	2018-01-01			2	1	1			2	0	2	5	2	2	3
CHME	1	2018-01-01		3	2	3	1			2	0	2	5	2	1	3
CHME	1	2018-01-01			2	3	1			1	0	2	2	2	2	3
CHME	1	2018-01-01			2	3	1			1	0	2	2	2	2	3
CHME	1	2018-01-01			2	3	1			1	0	2	3	2	2	3
CHME	1	2018-01-01			2	2	1			1	0	2	2	2	2	3
CHME	1	2018-01-01			1	1	1			1	0	2	5	2	2	3
CHME	1	2018-01-01			2	3	1			1	0	2	1	2	2	3
CHME	1	2018-01-01			2	1	1			1	0	2	2	2	2	3
CHME	1	2018-01-01		3	2	3	1			1	0	2	5	2	1	3
CHME	1	2018-01-01			2	3	1			1	0	2	5	2	2	3
CHME	1	2018-02-01			2	4	1			1	0	2	5	2	2	3
CHME	1	2018-02-01			2	1	1			1	0	2	3	2	2	3
CHME	1	2018-02-01			2	3	1			1	0	2	1	1	2	1
CHME	1	2018-02-01			2	2	1			2	0	2	3	2	2	3
CHME	1	2018-02-01			2	2	1			2	0	2	3	2	2	3
CHME	1	2018-02-01			2	3	1			2	0	2	2	2	2	3
CHME	1	2018-02-01			2	3	1			2	0	2	5	2	2	3
CHME	1	2018-02-01			2	3	10			2	0	2	5	2	2	3
CHME	1	2018-02-01		3	2	3	1			1	0	2	2	2	1	3
CHME	1	2018-02-01			2	3	1			1	0	2	1	2	2	3
CHME	1	2018-02-01		3	2	3	1			1	0	2	1	2	1	3
CHME	1	2018-02-01			1	2	1			1	0	2	2	2	2	3
CHME	1	2018-02-01			2	3	1			2	0	2	5	2	2	3
CHME	1	2018-02-01		3	2	3	1			1	0	2	5	2	1	1
CHME	0	2018-03-01			1	3	1			2	0	2	5	2	2	3
CHME	1	2018-03-01			2	3	1			1	0	2	5	2	2	3
CHME	1	2018-03-01			2	2	1			2	0	2	2	2	2	3
CHME	1	2018-03-01			2	2	1			2	0	2	2	2	2	3
CHME	1	2018-03-01			2	3				2	0	2	1	2	2	3
CHME	1	2018-03-01			2	4	1			1	0	2	3	2	2	3
CHME	1	2018-03-01			1	2	1			3	0	2	2	2	2	3
CHME	1	2018-03-01			2	3	1			2	0	2	3	2	2	3
CHME	1	2018-03-01			2	2	1			2	0	2	3	2	2	3
CHME	1	2018-03-01			2	3	1			2	0	2	5	2	2	3
CHME	1	2018-03-01			2	3	1			2	0	2	3	2	2	3
CHME	0	2018-03-01			2	3	1			1	0	2	5	2	2	3
CHME	1	2018-03-01			2	2	1			2	0	2	3	2	2	3
CHME	1	2018-03-01			2	2	1			2	0	2	5	2	2	3
CHME	1	2018-03-01			2	3	1			1	0	2	3	2	2	3
CHME	1	2018-03-01			2	3	1			2	0	2	3	2	2	3
CHME	1	2018-03-01			2	2	1			2	0	2	3	2	2	3
CHME	1	2018-03-01			2	3	1			1	0	2	2	2	2	3
CHME	0	2018-03-01			2	3				2	0	2	5	2	2	3
CHME	0	2018-03-01			2	4	1			1	0	2	2	1	2	1
CHME	1	2018-03-01			2	2	1			1	0	2	3	2	2	1
CHME	1	2018-03-01			2	3	1			1	0	2	1	1	2	3
CHME	1	2018-03-01			2	1	1			1	0	2	3	2	2	3
CHME	1	2018-03-01			2	1	1			1	0	2	3	2	2	3
CHME	1	2018-03-01			2	4	1			2	0	2	3	2	2	3
CHME	1	2018-03-01			2	3	1			2	0	2	3	2	2	3
CHME	1	2018-03-01			2	3	1			2	0	2	2	2	2	3
CHME	1	2018-03-01			2	3	1			2	0	2	5	2	2	3
CHME	1	2018-03-01			2	3	1			2	0	2	3	2	2	3
CHME	1	2018-04-01			2	3	1			1	0	2	2	2	2	3
CHME	1	2018-04-01			2	3	1			1	0	2	2	2	2	3
CHME	1	2018-04-01			2	4	1			1	0	2	3	2	2	3
CHME	1	2018-05-01			2	3	1			2	0	2	2	2	2	3
CHME	1	2018-04-01			2	3	1			1	0	2	1	1	2	1
CHME	1	2018-04-01			2	3	1			2	0	2	2	2	2	3
CHME	1	2018-04-01			2	4	1			1	0	2	1	2	2	3
CHME	1	2018-04-01			2	3	1			1	0	2	2	2	2
CHME	1	2018-04-01			2	3	1			2	0	2	2	2	2	3
CHME	1	2018-04-01			2	2	1			2	0	2	2	2	2	3
CHME	1	2018-04-01			2	1	1			2	0	2	3	2	2	3
CHME	1	2018-04-01			2	1	3			1	0	2	2	2	2	2
CHME	1	2018-04-01			2	3	1			2	0	2	2	2	2	3
CHME	1	2018-04-01			2	3	1			1	0	2	1	1	2	1
CHME	1	2018-04-01			2	4	1			1	0	2	3	2	2	3
CHME	1	2018-04-01			2	3	1			1	0	2	2	1	2	1
CHME	1	2018-04-01			2	3	1			1	0	2	2	2	2	3
CHME	1	2018-04-01			2	3	1			4	0	2	3	2	2	3
CHME	1	2018-04-01			2	3	1			3	0	2	2	2	2	3
CHME	1	2018-04-01			2	1	1			1	0	2	3	2	2	3
CHME	1	2018-04-01			2	3	1			1	0	2	2	2	2	3
CHME	1	2018-04-01			2	3	1			1	0	2	2	2	2	3
CHME	1	2018-05-01			2	1	1			2	0	2	3	2	2	3
CHME	1	2018-05-01			2	1	1			1	0	2	2	2	2	3
CHME	1	2018-05-01			2	3	1			2	0	2	2	2	2	3
CHME	1	2018-05-01		3	2	3	1			1	0	2	2	2	1	3
CHME	0	2018-05-01			2	4	1			1	0	2	3	2		3
CHME	1	2018-05-01			2	3	1			1	0	2	2	2	2	3
CHME	1	2018-05-01		3	2	3	11			2	0	2	1	2	1	3
CHME	1	2018-05-01		3	2	4	1			1	0	2	2	2	1	3
CHME	1	2018-05-01			2	3	1			2	0	2	2	2	2	3
CHME	1	2018-05-01		3	2	2	1			2	0	2	3	2	1	3
CHME	1	2018-05-01			2	2	1			2	0	2	2	2	2	3
CHME	0	2018-05-01			2	3	1			1	0	2	2	1	2	1
CHME	1	2018-05-01		3	2	3	1			2	0	2	2	2	1	3
CHME	1	2018-05-01		3	2	3	1			1	0	2	1	2	1	3
CHME	1	2018-05-01		3	2	3	1			2	0	2	3	2	1	3
CHME	0	2018-05-01			2	3	1			1	0	2	3	1	2	1
CHME	0	2018-05-01		3	2	3	1			2	0	2	2	2	1	3
CHME	1	2018-05-01			2	3	1			1	0	2	2	1	2	1
CHME	1	2018-06-01		3	2	4	1			1	0	2	2	2	1	3
CHME	1	2018-06-01		3	2	2	1			2	5	2	2	2	1	3
CHME	1	2018-06-01			2	2	1			2	1	2	2	1	2	3
CHME	1	2018-06-01			2	3	1			1	4	2	2	2	2	3
CHME	1	2018-06-01			2	3	1			2	0	2	4	2	2	3
CHME	1	2018-06-01			2	3	1			1	0	2	3	1	2	3
CHME	1	2018-06-01			2	3	1			1	0	2	2	1	2	3
CHME	1	2018-06-01			2	3	1			2	0	2	1	2	2	3
CHME	1	2018-06-01			2	4	1			1	0	2	2	1	2	3
CHME	1	2018-06-01			2	3	1			2	0	2	2	2	2	3
CHME	1	2018-06-01			2	3	1			1	0	2	2	1	2	3
CHME	1	2018-06-01			2	3	1			2	0	2	2	1	2	3
CHME	1	2018-06-01			2	3	1			1	0	2	3	1	2	3
CHME	1	2018-06-01		3	2	4	1			1	0	2	2	2	1	3
CHME	1	2018-06-01			2	2	1			2	1	2	3	2	2	3
CHME	1	2018-06-01		3	2	3	1			2	1	2	2	2	1	3
CHME	1	2018-06-01		3	2	3	1			2	0	2	5	2	1	3
CHME	1	2018-06-01		3	2	3	1			2	0	2	3	2	1	3
CHME	1	2018-06-01		3	2	3	1			2	0	2	1	2	1	3
CHME	1	2018-06-01		3	2	3	1			2	0	2	2	2	1	3
CHME	1	2018-06-01			2	3	1			2	0	2	1	1	2	3
CHME	1	2018-06-01			2	2	1			2	0	2	2	2	2	3
CHME	1	2018-06-01			2	2	1			2	0	2	3	2	2	3
CHME	1	2018-06-01		3	2	2	1			1	0	2	2	2	1	3
CHME	1	2018-06-01		3	2	3	1			2	0	2	2	2	1	3
CHME	1	2018-06-01		3	2	3	1			2	0	2	3	2	1	3
CHME	1	2018-06-01		3	2	3	1			2	0	2	1	2	1	3
CHME	1	2018-06-01			2	2	1			1	0	2	2	2	2	3
CHME	1	2018-06-01			2	3	1			1	0	2	3	1	2	3
CHME	1	2018-06-01			2	3	1			1	0	2	3	2	2	3
CHME	1	2018-06-01			2	3	1			2	0	2	2	2	2	3
CHME	1	2018-06-01			2	4	1			5	0	2	2	2	2	3
CHME	1	2018-06-01			2	3	1			2	0	2	2	2	2	3
CHME	1	2018-06-01		3	2	3	1			2	0	2	1	2	1	3
CHME	1	2018-06-01			2	3	1			2	0	2	2	2	2	3
CHME	1	2018-06-01			2	2	1			1	0	2	2	2	2	3
CHME	1	2018-06-01		3	2	3	1			1	0	2	2	2	1	3
CHME	1	2018-06-01			2	3	1			2	0	2	2	1	2	3
CHME	1	2018-06-01			2	3	1			1	0	2	3	1	2	3
CHME	1	2018-06-01			2	2	1			2	0	2	1	2	2	3
CHME	1	2018-06-01			2	2	1			2	0	2	2	2	2	3
CHME	1	2018-07-01			2	3	1			1	0	2	1	1	2	3
CHME	1	2018-07-01			2	3	1			1	0	2	3	2	2	3
CHME	1	2018-07-01			2	3	1			1	0	2	2	1	2	3
CHME	1	2018-07-01			2	3	1			1	0	2	2	2	2	3
CHME	1	2018-07-01			2	4	1			5	1	2	2	2	2	3
CHME	1	2018-07-01			2	3	12			1	4	2	2	2	2	3
CHME	1	2018-07-01			2	3	1			1	0	2	2	1	2	3
CHME	1	2018-07-01			2	2	1			1	0	2	2	2	2	3
CHME	1	2018-07-01			2	1	1			2	1	2	2	2	2	3
CHME	1	2018-07-01			2	2	1			2	0	2	3	2	2	3
CHME	1	2018-07-01			2	2	1			2	0	2	3	2	2	3
CHME	1	2018-07-01			2	3	1			2	0	2	2	2	2	3
CHME	1	2018-07-01			2	4	1			5	1	2	1	1	2	3
CHME	1	2018-07-01			2	3	1			1	1	2	2	1	2	3
CHME	1	2018-07-01			2	2	1			2	0	2	2	2	2	3
CHME	1	2018-07-01			2	4	1			1	0	2	3	2	2	3
CHME	1	2018-07-01			2	1	1			2	1	2	1	2	2	3
CHME	1	2018-07-01			2	2	1			2	0	2	2	2	2	3
CHME	1	2018-07-01			2	3	1			5	0	2	2	2	2	3
CHME	1	2018-07-01			2	1	1			2	0	2	2	2	2	3
CHME	1	2018-07-01		3	2	3	1			1	0	2	2	2	1	3
CHME	1	2018-07-01			2	3	1			5	0	2	2	2	2	3
CHME	1	2018-07-01			2	3	1			2	0	2	3	2	2	3
CHME	1	2018-07-01			2	3	1			2	0	2	1	2	2	3
CHME	1	2018-07-01			2	3	1			2	0	2	3	2	2	3
CHME	1	2018-07-01			2	3	1			1	0	2	1	2	2	3
CHME	1	2018-07-01			2	3	1			1	0	2	3	2	2	3
CHME	1	2018-07-01			2	3	11			1	0	2	2	1	2	3
CHME	1	2018-07-01			2	3	1			1	0	2	1	1	2	3
CHME	1	2018-07-01			2	4	1			1	0	2	2	1	2	3
CHME	1	2018-07-01			2	2	1			2	0	2	2	2	2	3
CHME	1	2018-07-01			2	3	1			2	0	2	2	2	2	3
CHME	1	2018-07-01			2	3	1			2	0	2	3	2	2	3
CHME	1	2018-07-01			2	2	1			2	0	2	3	2	2	3
CHME	1	2018-07-01			2	3	1			1	0	2	2	1	2	3
CHME	1	2018-07-01			2	3	1			2	0	2	2	2	2	3
CHME	1	2018-07-01			2	3	1			1	0	2	2	1	2	3
CHME	1	2018-07-01			2	4	1			1	0	2	2	1	2	3
CHME	1	2018-07-01			2	3	1			2	1	2	3	2	2	3
CHME	1	2018-07-01		3	2	3	1			1	1	2	3	2	1	3
CHME	1	2018-07-01			2	3	1			1	0	2	3	2	2	3
CHME	1	2018-08-01			2	3	1			1	0	2	3	2	2	3
CHME	1	2018-08-01			2	3	1			1	0	2	2	1	2	3
CHME	1	2018-08-01			2	2	1			2	0	2	2	2	2	3
CHME	1	2018-08-01			2	3	1			2	0	2	2	2	2	3
CHME	1	2018-03-01		3	2	3	1			1	0	2	2	2	1	3
CHME	1	2018-08-01			2	3	1			3	0	2	3	2	2	3
CHME	1	2018-08-01			2	1	1			1	0	2	1		2	3
CHME	1	2018-08-01			2	3	1			1	0	2	2	1	2	3
CHME	1	2018-08-01			2	3	1			1	0	2	1	2	2	3
CHME	1	2018-08-01		3	2	3	1			2	0	2	3	2	1	3
CHME	1	2018-08-01			2	2	1			2	0	2	3	2	2	3
CHME	1	2018-08-01			2	2	1			2	0	2	1	2	2	3
CHME	1	2018-08-01		3	2	3	1			1	0	2	3	2	1	3
CHME	1	2018-08-01			2	4	1			5	0	2	1	2	2	3
CHME	1	2018-08-01			2	3	1			1	0	2	3	2	2	3
CHME	1	2018-08-01			2	3	1			1	0	2	1	2	2	3
CHME	1	2018-08-01			2	3	1			1	0	2	1	2	2	3
CHME	1	2018-08-01			2	4	1			1	0	2	3	1	2	3
CHME	1	2018-08-01			2	3	1			1	0	2	2	1	2	3
CHME	1	2018-08-01			2	4	1			5	0	2	1	1	2	3
CHME	1	2018-08-01			2	3	1			1	0	2	2	1	2	3
CHME	1	2018-08-01			2	3	1			2	0	2	2	2	2	3
CHME	1	2018-08-01			2	3	1			2	0	2	3	2	2	3
CHME	1	2018-08-01			2	3	1			2	0	2	3	2	2	3
CHME	1	2018-08-01		3	2	3	1			2	0	2	2	2	1	3
CHME	1	2018-08-01			2	3	1			1	0	2	3	2	2	3
CHME	1	2018-08-01			2	3	1			2	0	2	2	2	2	3
CHME	1	2018-08-01			2	3	1			2	0	2	2	2	2	3
CHME	1	2018-08-01			2	3	1			2	0	2	2	2	2	3
CHME	1	2018-08-01			2	3	1			2	0	2	2	2	2	3
CHME	1	2018-08-01			2	3	1			2	0	2	2	2	2	3
CHME	1	2018-08-01		3	2	3	1			2	6	2	3	2	1	3
CHME	1	2018-08-01			2	3	1			2	1	2	3	2	2	3
CHME	1	2018-08-01			2	3	1			2	0	2	3	2	2	3
CHME	1	2018-08-01			2	3	1			2	0	2	4	2	2	3
CHME	1	2018-08-01			2	2	1			2	0	2	3	2	2	3
CHME	1	2018-08-01			2	3	1			1	0	2	1	2	2	3
CHME	1	2018-08-01			2	3	1			1	0	2	3	1	2	3
CHME	1	2018-08-01			2	3	1			1	0	2	2	1	2	3
CHME	1	2018-08-01		3	2	3	1			1	0	2	3	2	1	3
CHME	1	2018-08-01		3	2	3	1			1	0	2	3	2	1	3
CHME	1	2018-08-01			2	4	1			2	0	2	3	2	2	3
CHME	1	2018-09-01			2	2	1			1	0	2	3	2	2	3
CHME	1	2018-09-01			2	3	1			1	0	2	1	2	2	3
CHME	1	2018-09-01			2	3	11			2	0	2	3	2	2	3
CHME	1	2018-09-01			2	3	1			2	0	2	3	2	2	3
CHME	1	2018-09-01			2	3	1			2	0	2	1	2	2	3
CHME	1	2018-09-01			2	4	1			2	1	2	3	1	2	3
CHME	1	2018-09-01			2	1	1			1	2	2	2	2	2	3
CHME	1	2018-09-01			2	2	1			2	6	2	2	2	2	3
CHME	1	2018-09-01			2	3	1			1	6	2	3	2	2	3
CHME	1	2018-09-01			2	3	1			2	1	2	2	2	2	3
CHME	1	2018-09-01			2	2	1			2	1	2	2	2	2	3
CHME	1	2018-09-01			2	3	1			2	1	2	3	2	2	3
CHME	1	2018-09-01			2	3	1			2	2	2	3	2	2	3
CHME	1	2018-09-01			2	4	1			5	1	2	2	2	2	3
CHME	1	2018-09-01		3	2	3	1			2	2	2	3	2	1	3
CHME	1	2018-09-01			2	2	1			2	1	2	2	2	2	3
CHME	1	2018-09-01			1	2	1			2	1	2	2	2	2	3
CHME	1	2018-09-01			2	2	1			2	1	2	1	2	2	3
CHME	1	2018-09-01			2	3	1			2	1	2	1	2	2	3
CHME	1	2018-09-01			2	1	1			2	1	2	3	2	2	3
CHME	1	2018-09-01			2	4	1			5	2	2	2	2	2	3
CHME	1	2018-09-01			2	2	1			2	2	2	3	2	2	3
CHME	1	2018-09-01			2	3	1			2	2	2	3	2	2	3
CHME	1	2018-09-01			2	3	6			1	6	2	2	2	2	3
CHME	1	2018-09-01			2	2	1			2	1	2	2	2	2	3
CHME	1	2018-10-01			1	2	1			1	1	2	3	2	2	3
CHME	1	2018-10-01			2	4	1			1	0	2	5	2	2	3
CHME	1	2018-10-01			2	1	1			2	1	2	2	2	2	3
CHME	1	2018-10-01			2	3	1			1	3	2	2	2	2	3
CHME	1	2018-10-01		3	2	3	1			2	1	2	2	2	1	3
CHME	1	2018-10-01		3	2	3	1			2	1	2	2	2	1	3
CHME	1	2018-10-01			1	2	1			1	6	2	2	2	2	3
CHME	1	2018-10-01			2	3	1			2	6	2	3	2	2	3
CHME	1	2018-10-01			2	4	1			1	6	2	2	1	2	3
CHME	1	2018-10-01			1	3	1			3	6	2	2	2	2	3
CHME	1	2018-10-01		3	2	4	11			1	6	2	2	2	1	3
CHME	1	2018-10-01		3	2	4	1			1	1	2	1	2	1	3
CHME	1	2018-10-01			1	2	1			1	1	2	2	2	2	3
CHME	1	2018-10-01			2	3	1			2	6	2	3	2	2	3
CHME	1	2018-10-01			2	3	1			2	1	2	2	2	2	3
CHME	1	2018-10-01		3	2	2	1			1	1	2	2	2	1	3
CHME	1	2018-10-01			1	3	1			2	2	2	2	2	2	3
CHME	1	2018-10-01			2	3	1			3	1	2	2	2	2	3
CHME	1	2018-10-01			2	3	1			1	1	2	2	2	2	3
CHME	1	2018-10-01			2	2	1			2	6	2	3	2	2	3
CHME	1	2018-10-01			1	2	1			2	1	2	2	2	2	3
CHME	1	2018-10-01			2	4	1			5	1	2	2	2	2	3
CHME	1	2018-10-01			2	3	1			2	1	2	3	2	2	3
CHME	1	2018-10-01			2	3	1			1	6	2	2	2	2	3
CHME	1	2018-10-01			2	3	1			2	1	2	2	2	2	3
CHME	1	2018-10-01			2	4	1			5	1	2	2	2	2	3
CHME	1	2018-10-01			2	4	1			1	1	2	2	2	2	3
CHME	1	2018-10-01			2	3	1			2	1	2	2	2	2	3
CHME	1	2018-10-01			2	4	1			4	6	2	2	1	2	3
CHME	1	2018-10-01			2	4	1			1	3	2	3	2	2	3
CHME	1	2018-10-01			2	3	1			2	1	2	2	2	2	3
CHME	1	2018-10-01		3	2	4	1			1	3	2	1	2	1	3
CHME	1	2018-10-01			2	3	1			1	2	2	1	2	2	3
CHME	1	2018-10-01			2	2	1			1	1	2	2	2	2	3
CHME	1	2018-10-01			2	4	1			2	6	2	2	2	2	3
CHME	1	2018-10-01			2	4	1			1	6	2	3	2	2	3
CHME	1	2018-10-01			2	2	1			2	2	2	2	2	2	3
CHME	1	2018-10-01			2	4	1			5	1	2	2	2	2	3
CHME	1	2018-10-01			2	2	1			2	2	2	2	2	2	3
CHME	1	2018-10-01			2	3	1			2	6	2	2	2	2	3
CHME	1	2018-10-01			2	2	1			2	1	2	2	2	2	3
CHME	1	2018-10-01			2	2	1			1	2	2	2	2	2	3
CHME	1	2018-10-01		3	2	3	1			3	3	2	3	2	1	3
CHME	1	2018-10-01			2	1	1			2	6	2	2	2	2
CHME	1	2018-11-01			2	3	1			1	1	2	2	2	2	3
CHME	1	2018-11-01			2	3	1			2	1	2	2	2	2	3
CHME	1	2018-11-01			2	4	1			5	1	2	2	2	2
CHME	1	2018-11-01			2	2	1			2	6	2	2	2	2	3
CHME	1	2018-11-01			1	2	1			1	1	2	2	2	2	3
CHME	1	2018-10-01			2	4	1			5	2	2	2	2	2	3
CHME	1	2018-11-01			1	3	1			1	1	2	2	2	2	3
CHME	1	2018-11-01		3	2	2	1			2	6	2	2	2	1
CHME	1	2018-11-01		3	2	3	1			1	1	2	3	2	1	3
CHME	1	2018-11-01			2	4	1			2	6	2	3	2	2	3
CHME	1	2018-11-01			1	2	1			1	2	2	3	2	2	3
CHME	1	2018-11-01			2	4	1			5	1	2	2	2	2	3
CHME	1	2018-11-01			2	3	1			2	1	2	2	2	2	3
CHME	1	2018-11-01		3	2	3	1			1	1	2	1	2	1	3
CHME	1	2018-11-01			2	3	1			2	1	2	2	2	2	3
CHME	1	2018-11-01		3	2	3	1			2	6	2	3	2	1	3
CHME	1	2018-11-01		3	2	3	1			1	1	2	2	2	1	3
CHME	1	2018-11-01			2	4	1			1	1	2	1	1	2
CHME	1	2018-11-01			2	3	1			1	1	2	2	1	2	3
CHME	1	2018-11-01			2	3	1			1	1	2	2	2	2	3
CHME	1	2018-11-01			2	2	1			2	1	2	1	2	2	3
CHME	1	2018-11-01		3	2	3	1			1	1	2	2	2	1	3
CHME	1	2018-11-01			1	3	1			5	2	2	2	2	2	3
CHME	1	2018-11-01		3	2	3	1			2	1	2	2	2	1	3
CHME	1	2018-11-01			2	2	1			2	1	2	2	2	2	3
CHME	1	2018-11-01		3	2	3	1			2	1	2	2	2	1	3
CHME	1	2018-11-01		3	2	3	1			2	1	2	2	2	1	3
CHME	1	2018-11-01		3	2	2	1			1	1	2	2	2	1	3
CHME	1	2018-11-01		3	2	4	1			1	3	2	3	2	1	3
CHME	1	2018-11-01		3	2	3	1			1	1	2	2	2	1	3
CHME	1	2018-11-01			2	3	1			5	1	2	2	2	2	3
CHME	1	2018-11-01		3	2	3	1			2	1	2	2	2	1	3
CHME	1	2018-11-01			2	4	1			2	3	2	3	2	2	3
CHME	1	2018-11-01			2	4	1			1	6	2	2	1	2	3
CHME	1	2018-11-01			2	4	1			5	1	2	2	2	2	3
CHME	1	2018-11-01			2	3	1			3	1	2	3	1	2	3
CHME	1	2018-11-01			2	3	1			1	6	2	2	2	2	3
CHME	1	2018-11-01			1	3	1			1	6	2	3	2	2	3
CHME	1	2018-12-01	2018-11-30		2	4	1			5	1	2	2	1	2	3
CHME	1	2018-12-01			2	3	1			1	1	2	2	1	2	3
CHME	1	2018-12-01		3	2	4	1			1	1	2	2	2	1	3
CHME	1	2018-12-01	2018-12-04		2	4	12			2	1	2	2	2	2	3
CHME	1	2018-12-01		3	2	3	1			1	1	2	2	2	1	3
CHME	1	2018-12-01	2018-12-03		2	2	1			1	1	2	2	2	2	3
CHME	1	2018-12-01	2018-12-08		2	2	1			2	1	2	3	2	2	3
CHME	1	2018-12-01	2018-03-10		2	3	1			1	1	2	2	2	2	3
CHME	1	2018-11-01	2018-12-10		2	3	1			2	1	2	2	2	2	3
CHME	1	2018-12-01	2018-12-10		2	3	1			2	6	2	1	2	2	3
CHME	1	2018-12-01	2018-12-12		2	3	1			1	1	2	1	2	2	3
CHME	1	2018-12-01	2018-12-07		2	4	1			3	1	2	3	2	2	3
CHME	1	2018-12-01	2018-12-07		2	4	1			7	2	2	4	2	2	3
CHME	1	2018-12-01	2018-12-07		2	3	1			1	1	2	2	1	2	3
CHME	1	2018-12-01	2018-12-12		2	4	1	4		5	1	1	2	2	2	3
CHME	1	2018-12-01	2018-12-08		2	3	1			1	1	2	2	1	2	3
CHME	1	2018-12-01	2018-12-19		2	3	1			2	1	2	3	2	2	3
CHME	1	2018-12-01	2018-12-19		2	3	1	4		5	2	2	2	1	2	3
CHME	1	2018-12-01			2	3	1	3		6	1	1	2	1	2	3
CHME	1	2018-12-01	2018-07-20		2	3	1	3		2	1	1	2	2	2	3
CHME	1	2018-12-01	2018-12-01		2	3	1	3		5	1	2	2	2	2	3
CHME	1	2018-12-01	2018-11-01	3	2	4	1	2		1	1	2	2	2	1	3
CHME	1	2018-12-01	2018-12-25		2	3	1			1	1	2	2	2	2	3
CHME	1	2018-12-01	2018-12-17		1	1	1			1	1	2	2	2	2	3
CHME	1	2018-12-01	2018-12-17		2	3	1			2	1	1	2	2	2	3
CHME	1	2018-12-01	2018-12-24		2	3	1	3		2	6	2	2	2	2	3
CHME	1	2018-12-01	2018-12-20		1	2	1	2		1	2	2	2	2	2	3
CHME	1	2018-12-01	2018-10-01	3	2	3	1	2		1	1	1	2	1	1	3
CHME	1	2018-12-01	2018-12-29		2	4	1			5	1	1	2	1	2	3
CHME	1	2018-12-01	2018-12-28		2	3	1	2		1	1	2	2	2	2	3
CHME	1	2018-12-01	2018-12-30	3	2	3	1	3		2	1	2	2	2	1	3
CHME	1	2018-12-01	2018-12-29		2	3	1	3		2	1	2	2	2	2	3
CHME	1	2019-01-01	2018-12-31		2	4	1			1	3	2	3	2	2	3	2
CHME	1	2019-01-01	2019-01-01		2	3	1	3		1	6	2	2	2	2	3
CHME	1	2019-01-01	2018-12-31	3	2	3	1	3		2	1	1	2	2	1	3
CHME	1	2019-01-01	2019-01-02	3	2	3	1	3		2	1	1	2	2	1	3
CHME	1	2019-01-01	2018-12-31		2	3	1	3		2	1	2	2	2	2	3
CHME	1	2019-01-01	2018-12-03		2	2	1	3		1	1	2	2	2	2	3
CHME	1	2019-01-01	2019-01-07		1	2	1	2		3	1	1	2	2	2	3
CHME	1	2019-01-01	2019-01-07		1	2	1	2		3	1	1	2	2	2	3
CHME	1	2019-01-01	2019-01-08	3	2	4	1	4	2	1	1	2	3	2	1	3
CHME	1	2019-01-01	2019-01-07	3	2	4	1	4	1	2	3	2	3	2	1	3
CHME	1	2019-01-01	2019-01-08	3	2	3	1	2		1	1	2	3	2	1	3
CHME	1	2019-01-01	2019-01-07		1	2	1	2		3	1	1	2	2	2	3
CHME	1	2019-01-01	2019-01-07		1	2	1	2		3	1	1	2	2	2	3
CHME	1	2019-01-01	2019-01-10		2	3	1	3		2	2	2	2	2	2	3
CHME	1	2019-01-01	2019-01-11	3	2	4	1	4	3	3	2	2	3	2	1	3
CHME	1	2019-01-01	2019-01-11		1	2	1	4		1	1	2	3	2	2	3
CHME	1	2018-01-01	2019-01-12	3	2	3	1	4		1	1	1	2	2	1	3
CHME	1	2019-01-01	2019-01-16	3	2	4	1		2	2	2	1	2	2	1	3
CHME	1	2019-01-01	2019-01-11		2	4	1		2	5	1	1	1	2	2	3
CHME	1	2019-01-01	2019-01-15	3	2	4	1		2	1	1	2	3	2	1	3
CHME	1	2019-01-01	2019-01-12	3	2	3	1	3		1	2	2	3	2	1	3
CHME	1	2019-01-01	2019-01-15		2	4	1		2	3	3	2	3	2	2	3
CHME	1	2019-01-01	2019-01-21	3	2	2	1	4		1	1	2	3	2	1	3
CHME	1	2019-01-01	2019-01-15	3	2	4	1	1	1	1	6	1	2	2	1	3
CHME	1	2019-01-01	2019-01-21	3	2	4	1	1	1	1	1	2	3	2	1	3
CHME	1	2019-01-01	2019-01-17	3	2	3	1	3	1	2	1	1	1	2	1	3
CHME	1	2019-01-01	2018-12-20	3	2	4	1	1	1	1	2	2	3	2	1	3
CHME	1	2019-01-01	2019-01-20		2	1	1	2		2	2	2	3	2	2	3
CHME	1	2019-01-01	2019-01-20		2	3	1	1	1	2	6	2	3	2	2	3
CHME	1	2019-01-01	2019-01-20	3	2	3	1	4	1	2	1	2	2	2	1	3
CHME	1	2019-01-01	2019-01-21		2	3	1	3		2	1	2	3	2	2	3
CHME	1	2019-01-01	2019-01-24	3	2	4	1	1	1	1	2	2	3	2	1	3
CHME	1	2019-01-01	2019-01-18	3	2	4	1	1	1	2	1	2	1	2	1	3
CHME	1	2019-01-01	2019-01-21		2	2	1	3		2	2	2	3	2	2	3
CHME	1	2019-01-01	2019-01-29		2	3	1	4		2	2	2	3	2	2	3
CHME	1	2019-01-01	2018-09-01		2	3	1			1	1	1	2	1	2	3
CHME	1	2019-01-01	2019-01-25	3	2	4	1	2	1	1	1	2	3	2	1	3
CHME	1	2019-01-01	2019-01-28	3	2	3	1	3		1	1	2	2	2	1	3
CHME	1	2019-01-01	2018-11-01		2	3	1	3		1	6	2	2	1	2	3
CHME	1	2019-01-01	2019-01-06	3	2	3	1	3		2	1	2	1	2	1	3
CHME	1	2019-01-01	2019-01-28		2	2	1	3		2	2	1	1	2	2	3
CHME	1	2019-02-01	2019-01-31		2	3	1			1	6	2	3	2	2	3
CHME	1	2019-02-01	2019-02-04	3	2	3	1			2	1	2	2	2	1	3
CHME	1	2019-02-01	2019-02-04	3	2	4	1	1	1	1	1	2	3	2	1	3
CHME	1	2019-02-01	2019-02-03	3	2	4	1	1	3	1	1	2	3	2	1	3
CHME	1	2019-02-01	2019-02-05	3	2	3	1	3		2	1	2	3	2	1	3
CHME	1	2019-02-01	2019-02-05		2	3	1	3		2	1	2	2	2	2	3
CHME	1	2019-02-01	2019-02-05		2	3	1	4		2	6	2	2	2	2	3
CHME	1	2019-02-01	2019-02-04	3	2	3	1	4		1	1	2	2	2	1	3
CHME	1	2019-02-01	2019-02-07		2	2	1	3		1	1	2	3	2	2	3
CHME	1	2019-02-01	2019-02-07		2	3	1	3		2	1	2	3	2	2	3
CHME	1	2019-02-01	2019-02-10		2	1	1	2		2	1	2	2	2	2	3
CHME	1	2019-02-01	2019-02-09		2	2	1	3		2	1	2	2	2	2	3
CHME	1	2019-02-01	2019-02-10		2	2	1	2		1	1	2	2	2	2	3
CHME	1	2019-02-01	2019-02-10	3	2	3	1	4		2	1	2	2	2	1	3
CHME	1	2019-02-01	2019-02-09		2	3	1	3	1	2	1	2	2	2	2	3
CHME	1	2019-02-01	2019-02-14	3	2	3	1	3		1	1	2	2	2	1	3
CHME	1	2019-02-01	2019-02-15	3	2	3	1			2	1	2	2	2	1	3
CHME	1	2019-02-01	2019-02-13	3	2	3	1	2		2	1	2	2	2	1	3
CHME	1	2019-02-01	2019-02-14	3	2	4	1			2	1	2	2	2	1	3
CHME	1	2019-02-01	2019-02-18		2	3	1	3		2	1	1	2	2	2	3
CHME	1	2019-02-01	2019-02-18		2	3	1			5	1	2	1	2	2	3
CHME	1	2019-02-01	2019-02-13		2	3	1	3		2	1	2	3	2	2	3
CHME	1	2019-02-01	2019-02-18		2	2	1	3		2	2	2	2	2	2	3
CHME	1	2019-02-01	2019-12-01		2	3	1	3		2	2	2	2	2	2	3
CHME	1	2019-02-01	2019-02-19		2	2	1			2	1	2	3	2	2	3
CHME	1	2019-02-01	2019-02-11		2	1	1			2	1	2	2	2	2	3
CHME	1	2019-02-01	2019-02-19		2	3	1	3		1	1	2	2	2	2	3
CHME	1	2019-02-01	2019-02-19	3	2	3	1	4		1	1	2	3	2	1	3
CHME	1	2019-02-01	2019-01-10	3	2	4	1	4		1	1	1	3	2	1	3
CHME	1	2019-02-01	2019-02-25	3	2	4	1	2	2	1	1	2	3	2	1	3
CHME	1	2019-02-01	2019-02-26		2	3	1	4		2	1	2	3	2	2	3
CHME	1	2019-02-01	2019-02-26		2	3	1	4		2	1	1	2	2	2	3
CHME	1	2019-02-01	2019-02-26		2	3	1	3		2	1	2	3	2	2	3
CHME	1	2019-03-01	2019-03-01		2	4	1	2		2	1	2	3	2	2	3
CHME	1	2019-03-01	2019-03-01		2	3	1	2		2	1	2	3	2	2	3
CHME	1	2019-03-01	2019-02-28		1	3	1	2		1	1	2	2	2	2	3
CHME	1	2019-03-01	2019-03-03	3	2	3	1	2		1	1	2	3	2	1	3
CHME	1	2019-03-01	2019-01-01		2	3	1	3		1	1	1	2	2	2	3
CHME	1	2019-03-01	2019-03-08	3	2	3	1	2		2	1	2	2	2	1	3
CHME	1	2019-03-01	2019-03-13		2	3	1	3		2	2	2	3	2	2	3
CHME	1	2019-03-01	2019-03-13		2	4	1	1	3	1	1	2	3	2	2	3
CHME	1	2019-03-01	2019-03-15		1	3	1	2		2	1	2	1	2	2	3
CHME	1	2019-03-01	2019-03-12		2	3	1	3		2	1	2	2	2	2	3
CHME	1	2019-03-01			2	3	1	2		2	1	2	2	2	2	3
CHME	1	2019-03-01	2019-03-09		2	4	1	2		1	1	2	2	2	2	3
CHME	1	2019-03-01	2019-03-08		2	3	1	3		1	1	2	2	2	2	3
CHME	1	2019-03-01	2019-03-10	3	2	4	1	1	3	3	3	2	3	2	1	3
CHME	1	2019-03-01	2019-03-01		2	4	1	1	3	2	1	1	2	2	2	3
CHME	1	2019-03-01	2019-03-15		2	4	1	1	1	1	1	2	2	2	2	3
CHME	1	2019-03-01	2019-03-22		2	2	1	2		2	4	2	2	2	2	3
CHME	1	2019-03-01	2019-03-01		2	2	1	3		1	4	2	2	2	2	3
CHME	1	2019-03-01	2019-03-18		1	3	1	3		1	1	1	2	2	2	3
CHME	1	2019-03-01	2019-03-19	3	2	3	1	3		2	3	1	1	2	1	3
CHME	1	2019-03-01	2019-03-19		2	4	1			1	1	1	2	2	2	3
CHME	1	2019-03-01	2019-03-21	3	2	3	1	2		1	1	2	2	2	1	3
CHME	1	2019-03-01	2019-03-23		2	3	1	3		2	6	2	3	2	2	3
CHME	1	2019-03-01	2019-03-17		2	2	1	2		2	1	1	2	2	2	3
CHME	1	2019-03-01	2019-03-17		2	2	1	2		2	1	2	2	2	2	3
CHME	1	2019-03-01	2019-03-21		2	3	1	3		2	1	2	1	2	2	3
CHME	1	2019-03-01	2019-03-08	3	2	4	1	3	1	1	2	1	3	2	1	3
CHME	1	2019-03-01	2018-12-01		2	4	1	2	1	1	1	2	1	2	2	3
CHME	1	2019-03-01	2019-03-14		2	2	1	3		2	1	2	2	2	2	3
CHME	1	2019-03-01	2019-03-24		2	2	1			2	1	2	2	2	2	3
CHME	1	2019-03-01	2019-03-10		2	3	1	3		1	1	2	2	2	2	3
CHME	1	2019-03-01	2019-03-12		2	3	1	2		5	1	1	1	2	2	3
CHME	1	2019-03-01	2019-03-07		2	4	1	4	1	1	1	2	3	2	2	3
CHME	1	2019-03-01	2019-03-28		2	3	1	3		2	1	2	2	2	2	3
CHME	1	2019-03-01	2019-03-26	3	2	3	1	3		1	1	2	2	2	1	3
CHME	1	2019-03-01	2019-03-26		2	3	1		2	5	1	1	1	2	2	3
CHME	1	2019-03-01	2018-12-01		2	3	1	2		1	1	1	2	2	2	3
CHME	1	2019-03-01	2019-03-25		2	4	1		2	5	1	1	1	2	2	3
CHME	1	2019-03-01	2019-03-27		2	3	1	2		1	1	1	1	2	2	3
CHME	1	2019-03-01	2019-03-29		2	3	1	4		2	1	2	1	2	2	3
CHME	1	2019-03-01	2019-03-29		2	3	1	4		2	1	2	1	2	2	3
CHME	1	2019-03-01	2019-03-27		2	1	1			2	1	2	2	2	2	3
CHME	1	2019-03-01	2019-03-11		2	4	1			1	1	1	2	2	2	3
CHME	1	2019-03-01	2019-03-27		2	2	1	2		1	1	1	1	2	2	3
CHME	1	2019-03-01	2019-03-19		2	4	1		3	1	1	1	2	2	2	3
CHME	1	2019-03-01	2019-03-26		2	3	1			2	1	2	2	2	2	3
CHME	1	2019-03-01	2019-03-01		2	3	1			1	1	1	1	2	2	3
CHME	1	2019-04-01	2019-03-30	3	2	3	1	3		1	1	2	1	2	1	3
CHME	1	2019-04-01	2018-11-01		2	3	1	4		1	1	1	1	1	2	3
CHME	1	2019-04-01		3	2	4	1	4	2	1	1	1	2	2	1	3
CHME	1	2019-04-01	2019-04-09		1	2	1	3		1	1	1	3	2	2	3
CHME	1	2019-04-01	2019-04-08		1	2	1	4		1	1	2	2	2	2	3
CHME	1	2019-04-01	2019-04-06		2	3	1	4		1	1	2	2	2	2	3
CHME	1	2019-04-01	2019-04-07		2	3	1	4		2	1	2	3	2	2	3
CHME	1	2019-04-01	2019-12-01		2	4	1		1	1	1	2	2	1	2	3
CHME	1	2019-04-01	2019-04-06	3	2	3	1	2		1	1	2	2	1	1	3
CHME	1	2019-04-01	2019-04-06		2	4	1	3	2	5	1	1	1	2	2	3
CHME	1	2019-04-01	2019-01-01		2	3	1	3		1	1	1	2	1	2	3
CHME	1	2019-04-01	2019-04-11	3	2	4	1		2	1	1	1	2	2	1	3
CHME	1	2019-04-01	2019-04-13		2	4	1	4	2	5	1	1	1	2	2	3
CHME	1	2019-05-01	2019-04-13		2	3	1	4		1	1	2	2	2	2	3
CHME	1	2019-04-01	2019-04-10		2	3	1	3		1	1	2	2	2	2	3
CHME	1	2019-04-01	2019-04-13		2	3	1	2		2	1	2	2	2	2	3
CHME	1	2019-04-01	2019-04-14		2	1	1			2	1	2	2	2	2	3
CHME	1	2019-04-01	2019-04-12		2	3	1	3		2	1	2	2	2	2	3
CHME	1	2019-04-01	2019-04-09		2	4	1		2	2	1	2	3	2	2	3
CHME	1	2019-04-01	2019-04-01		2	3	1	3		2	1	2	2	2	2	3
CHME	1	2019-04-01	2019-04-14		2	3	1		1	4	1	2	3	2	2	3
CHME	1	2019-04-01	2019-04-09		2	2	1	2		2	1	2	3	2	2	3
CHME	1	2019-04-01	2019-04-21		2	1	1			2	1	2	2	2	2	3
CHME	1	2019-04-01	2019-04-19	3	2	3	1	2		1	1	2	2	2	1	3
CHME	1	2019-04-01	2019-04-18			2	1	2		1	1	2	2	2	2	3
CHME	1	2019-04-01	2019-04-17		2	2	1	2		2	1	2	2	2	2	3
CHME	1	2019-04-01	2019-04-19		2	3	1	2		2	1	2	3	2	2	3
CHME	1	2019-04-01	2019-01-01		2	3	1	2		1	1	2	2	2	2	3
CHME	1	2019-04-01	2019-03-01		2	3	1	2		1	1	1	1	2	2	3
CHME	1	2019-04-01	2019-04-23		2	3	1			2	1	2	2	2		3
CHME	1	2019-04-01	2019-02-01		2	3	1	3		1	1	2	2	2	2	3
CHME	1	2019-04-01	2019-04-18		2	3	1			2	2	2	2	2	2	3
CHME	1	2019-04-01	2019-04-21		2	4	1	4	1	2	1	2	2	2	2	3
CHME	1	2019-04-01	2019-04-28		2	3	1	2		1	6	2	3	2	2	3
CHME	1	2019-04-01	2019-12-01		2	3	1	3		1	1	2	2	1	2	3
CHME	1	2019-04-01	2019-04-21		2	2	1	2		2	1	2	2	2	2	3
CHME	1	2019-04-01	2019-04-20		2	2	1	2		2	2	2	2	2	2	3
CHME	1	2019-04-01	2019-04-24		2	1	1	3		2	1	2	2	2	2	3
CHME	1	2019-04-01	2019-04-14		2	4	1	3	2	5	1	2	1	2	2	3
CHME	1	2019-04-01	2019-04-30		2	2	1	3		2	2	1	2	2	2	3
CHME	1	2019-04-01			2	3	1	3		1	1	2	2	2	2	3
CHME	1	2019-04-01	2019-04-29		2	3	1	4		1	1	2	2	2	2	3
CHME	1	2019-04-01	2019-04-30	3	2	3	1	4		3	2	2	3	2	1	3
CHME	1	2019-04-01	2019-04-29		2	3	1	4		4	1	2	3	2	2	3
CHME	1	2019-04-01	2019-04-27		2	3	1	3		2	2	2	3	2	2	3
CHME	1	2019-04-01	2019-04-27		2	1	1	2		2	1	2	2	2	2	3
CHME	1	2019-04-01	2019-04-20		2	2	1	3		2	2	2	3	2	2	3
CHME	1	2019-04-01			2	3	1	2		1	1	1	2	1	2	3
CHME	1	2019-04-01	2019-04-28		2	2	1	2		2	1	2	3	2	2	3
CHME	1	2019-04-01	2019-04-22		2	3	1		1	2	1	2	1	2	2	3
CHME	1	2019-05-01	2019-04-30		2	4	1		1	2	1	1	1	2	2	3
CHME	1	2019-05-01	2019-05-01		2	4	1			1	1	2	1	2	2	3
CHME	1	2019-05-01	2019-05-02		2	2	1			1	1	2	2	2	2	3
CHME	1	2019-05-01	2019-02-01		2	3	1	3		1	1	1	2	2	2	3
CHME	1	2019-05-01	2019-05-04	3	2	4	1			3	2	2	3	2	1	3
CHME	1	2019-05-01	2019-05-04		2	3	1			2	2	2	3	2	2	3
CHME	1	2019-05-01	2019-05-04	3	2	4	1			2	3	2	3	2	1	3
CHME	1	2019-05-01	2019-05-04		2	2	1			2	1	2	2	2	2	3
CHME	1	2019-05-01	2018-12-01		2	3	1	2		1	1	2	3	1	2	3
CHME	1	2019-05-01	2019-05-08	3	2	3	1	2		2	1	2	3	2	1	3
CHME	1	2019-05-01	2019-02-01		2	3	1	3		1	1	1	1	1	2	3
CHME	1	2019-05-01	2019-05-13		1	2	1	3		2	2	2	2	2	2	3
CHME	1	2019-05-01	2019-05-13		2	3	1	4		5	1	1	1	2	2	3	1	5
CHME	1	2019-05-01	2019-05-12		1	1	1	3		1	1	1	2	2	2	3
CHME	1	2019-05-01	2019-03-01		1	2	1	2		1	1	2	1	2	2	3
CHME	1	2019-05-01	2019-03-14		2	2	1	2		1	1	2	2	2	2	3
CHME	1	2019-05-01	2019-05-14		2	3	1	3		1	1	1	2	2	2	3
CHME	1	2019-05-01	2019-03-01		1	1	1	2		1	1	2	1	2	2	3
CHME	1	2019-05-01	2019-05-15	3	2	4	1		3	3	1	2	2	2	1	3
CHME	1	2019-05-01	2019-04-01		2	3	1	2		1	1	1	1	2	2	3
CHME	0	2019-05-01	2019-05-22		2	1	1			4	1	2	1	2	2	3	1	1
CHME	1	2019-05-01	2019-05-24		2	4	1	4	2	1	1	2	3	2	2	3
CHME	1	2019-05-01	2019-05-27		2	2	1	2		1	1	2	2	2	2	3
CHME	0	2019-05-01	2019-05-23		2	4	1		2	2	1	2	3	2	2	3
CHME	1	2019-05-01	2019-05-20		2	3	1	3		2	1	2	2	1	2	3
CHME	1	2019-05-01			2	4	1		1	1	1	2	2	2	2	3
CHME	1	2019-05-01	2019-05-23		2	3	1			2	1	2	2	2	2	3
CHME	1	2019-05-01	2019-05-21		2	3	1	3		2	1	2	2	2	2	3
CHME	1	2019-05-01	2019-05-27		2	4	1		1	1	1	2	2	2	2	3
CHME	1	2019-05-01	2019-05-29	3	2	3	1	3		2	1	2	2	2	1	3
CHME	1	2019-05-01	2019-05-31	3	2	2	1	3		1	1	2	3	2	1	3
CHME	1	2019-05-01	2019-05-28	3	2	3	1	3		3	1	2	3	2	1	3
CHME	1	2019-05-01	2019-05-20	3	2	3	1	2		2	1	2	3	2	1	3
CHME	1	2018-05-01	2019-05-18		2	4	1		2	5	1	2	1	2	2	3
CHME	1	2019-05-01	2019-05-26		2	4	1		2	5	1	2	1	2	2	3
CHME	1	2019-05-01	2019-05-22		2	2	1	3		2	1	2	2	2	2	3
CHME	1	2019-05-01	2019-05-22		2	3	1			3	1	2	2	2	2	3
CHME	1	2019-05-01	2019-05-22		1	3	1	3		1	1	2	2	2	2	3
CHME	1	2019-05-01	2019-05-30		2	3	1	3		2	1	2	1	2	2	3
CHME	1	2019-06-01	2018-01-01		2	3	1	3		2	1	2	2	1	2	3
CHME	1	2019-06-01	2019-05-28		2	4	1	4	3	2	1	2	2	2	2	3
CHME	1	2019-06-01	2019-06-12		2	3	1	2			1	2	3	2	2	3
CHME	1	2019-06-01	2019-06-05		2	3	1		2	1	1	2	3	2	2	3
CHME	1	2019-06-01	2019-06-06		2	2	1	3		2	1	2	3	2	2	3
CHME	1	2019-06-01	2019-06-04		2	3	1	3		1	1	2	3	2	2	3
CHME	1	2019-06-01	2019-06-06		2	3	1	3		2	1	2	2	2	2	3
CHME	1	2019-06-01	2019-06-06	3	2	2	1	3		2	1	2	2	2	1	3
CHME	1	2019-06-01	2019-06-04	3	2	2	1	3		1	1	2	3	2	1	3
CHME	1	2019-06-01	2019-06-07	3	2	3	1	3		1	1	2	2	2	1	3
CHME	1	2019-06-01	2019-06-03		2	4	1	2		4	1	2	3	2	2	3
CHME	1	2019-06-01	2019-05-31		2	1	1			2	6	2	1	2	2	3
CHME	1	2019-06-01	2019-06-08		2	2	1	2		2	1	2	2	2	2	3
CHME	1	2019-06-01	2019-06-05		2	2	1	2		2	1	2	2	2	2	3
CHME	1	2019-05-01	2019-06-08		2	2	1	2		1	1	2	1	2	2	3
CHME	1	2019-06-01	2019-06-02	3	2	3	1			1	1	2	2	2	1	3
CHME	1	2019-06-01	2019-06-13	3	2	3	1	3		1	1	2	2	2	1	3
CHME	1	2019-06-01	2019-06-12		2	3	1	2	3	2	1	2	2	2	2	3
CHME	1	2019-06-01	2019-06-16		2	2	1	3		2	1	2	2	2	2	3
CHME	1	2019-06-01	2019-05-30		2	3	1	4		4	1	2	2	2	2	3
CHME	1	2019-06-01	2019-06-13	3	2	4	1	4		1	1	2	2	2	1	3
CHME	1	2019-06-01	2018-01-01		2	3	1	4		1	1	1	2	1	2	3
CHME	1	2019-06-01	2019-06-13		2	4		2	3	2	1	2	2	2	2	3
CHME	1	2019-06-01	2019-06-12	3	1	2	1	3		1	1	2	3	2	1	3
CHME	1	2019-06-01	2018-01-01		1	3	1	2		1	1	2	2	2	2	3
CHME	1	2019-06-01	2019-05-30		2	3	1	3		2	1	2	2	2	2	3
CHME	1	2019-06-01	2019-06-03		2	3	1	3		2	1	2	3	2	2	3
CHME	1	2019-06-01	2019-06-16		2	2	1	4		2	1	2	2	2	2	3
CHME	1	2019-06-01	2019-06-13		2	4	1	4		2	1	2	2	2	2	3
CHME	1	2019-06-01	2019-06-17	3	2	4	1	1	2	1	1	2	2	2	1	3
CHME	1	2019-06-01	2019-06-19	3	2	2	1	3		2	1	2	3	2	1	3
CHME	1	2019-06-01	2019-06-17	3	2	4	1	3	3	1	1	2	3	2	1	3
CHME	1	2019-06-01	2019-06-25	3	2	3	1	4		1	1	2	2	2	1	3
CHME	1	2019-06-01	2019-06-20		2	1	1	1		1	1	2	3	2	2	3
CHME	1	2019-06-01	2019-06-24		2	3	1	4		2	1	2	1	2	2	3
CHME	1	2019-06-01	2019-01-01		2	3	1	1		1	1	2	3	1	2	3
CHME	1	2019-06-01	2019-05-02		2	3	1	3		1	1	1	3	2	2	3
CHME	1	2019-06-01	2019-06-20	3	2	4	1	1	3	3	1	2	3	2	1	3
CHME	1	2019-06-01	2019-06-25	3	2	3	1	2		1	1	2	2	2	1	3
CHME	1	2019-06-01	2019-06-20		2	3	1	4		2	1	2	3	2	2	3
CHME	1	2019-06-01	2019-06-26	3	2	4	1	4		2	1	2	2	2	1	3
CHME	1	2019-06-01	2019-06-20		2	1	1	3		1	1	2	2	2	2	3
CHME	1	2019-06-01	2019-06-26		2	3	1	3		2	1	2	3	2	2	3
CHME	1	2019-06-01	2019-05-01		2	3	1	4		1	1	1	2	2	2	3
CHME	1	2019-06-01	2019-06-29		2	3	1	2		2	1	2	2	2	2	3
CHME	1	2019-06-01	2019-04-20		2	3	1	2		1	1	2	3	1	2	3
CHME	1	2019-06-01	2019-02-01		2	3	1	3		1	1	1	2	2	2	3
CHME	1	2019-06-01	2019-06-12	3	2	3	1	2		1	1	2	2	2	1	3
CHME	1	2019-06-01	2019-05-01		2	3	1	3		2	1	2	2	2	2	3
CHME	1	2019-06-01	2019-06-22	3	2	2	1	3		1	1	1	3	2	1	3
CHME	1	2019-06-01	2019-06-30	3	2	3	1	4		2	1	2	2	2	1	3
CHME	1	2019-06-01	2019-04-01		2	3	1	3		1	1	2	2	1	2	3
CHME	0	2019-06-01			2	4	1	1	2	5	1	2	1	2	2	3
CHME	1	2019-06-01	2019-06-25	3	2	3	1	4		1	1	2	2	2	1	3
CHME	1	2019-06-01	2019-06-25		2	2	1	2		1	1	2	1	2	2	3
CHME	0	2000-01-01									0	2	2
CHME	1	2019-06-01	2019-02-01		2	3	1			1	1	1	2	1	2	3
CHME	1	2019-06-01	2019-06-13	3	2	3	1	2	3	1	1	2	3	2	1	3
CHME	1	2019-06-01	2019-01-01		2	3	1	3		1	1	1	3	2	2	3
CHME	1	2019-07-01	2019-07-02		2	2	1	3		2	1	2	3	2	2	3
CHME	1	2019-07-01	2019-07-08	3	2	4	1	4		1	1	2	3	2	1	3
CHME	1	2019-07-01	2019-07-04	3	2	4	1	4	2	1	1	2	3	2	1	3
CHME	1	2019-07-01	2019-07-05		2	2	1	2		6	1	2	1	2	2	3
CHME	1	2019-07-01	2019-07-04		2	2	1	2		1	3	2	3	2	2	3
CHME	1	2019-07-01	2019-07-05		2	3	1	2		2	1	2	2	2	2	3
CHME	1	2019-07-01	2019-03-01		2	2	1	1		6	1	1	2	2	2	3
CHME	1	2019-07-01	2019-07-03		2	4	1	3		1	1	1	1	2	2	3
CHME	1	2019-07-01	2019-07-10		2	2	1	2		2	1	2	2	2	2	3
CHME	1	2019-07-01	2019-07-05		2	4	1	2		2	1	2	2	2	2	3
CHME	1	2019-07-01	2019-06-01		2	2	1	1		1	1	2	2	2	2	3
CHME	1	2019-07-01			2	3	1	2		6	1	1	1	2	2	3
CHME	1	2019-07-01	2019-07-08	3	2	4	1	4		1	1	2	3	2	1	3
CHME	1	2019-07-01	2019-06-29		2	3	1	2		1	1	2	3	2	2	3
CHME	1	2019-07-01	2019-07-05		2	3	1	2		2	1	2	1	2	2	3
CHME	1	2019-07-01	2019-06-30		2	3	1	1		2	2	2	2	2	2	3
CHME	1	2019-07-01	2019-07-09	3	2	3	1	4		3	1	2	3	2	1	3
CHME	1	2019-07-01			2	3	1	1		1	1	1	2	1	2	3
CHME	0	2019-07-01			2	4	1	3	1	1	1	1	2	2	2	3
CHME	1	2019-07-01	2019-07-10		2	2	1	3		2	2	2	2	2	2	3
CHME	1	2019-07-01	2019-07-10	3	2	3	1	4		2	1	2	3	2	1	3
CHME	1	2019-07-01			2	3	1	1		1	1	1	2	1	2	3
CHME	1	2019-07-01	2019-07-10	3	2	4	1	1	2	1	1	2	3	2	1	3
CHME	1	2019-07-01	2019-07-13	3	2	3	1	3		1	1	2	3	2	1	3
CHME	1	2019-07-01	2019-07-10		2	3	1	3		2	1	2	1	2	2	3
CHME	1	2019-07-01	2019-04-01		2	3	1	4		1	1	2	3	2	2	3
CHME	1	2019-07-01	2019-07-05	3	2	4	1	3		1	1	2	2	2	1	3
CHME	1	2019-07-01	2019-07-10		2	3	1	3		1	1	2	1	2	2	3
CHME	1	2019-07-01	2019-07-12	3	2	3	1	4		1	1	2	2	2	1	3
CHME	1	2019-07-01	2019-07-10		2	3	1	2		1	1	2	1	2	2	3
CHME	1	2019-07-01	2019-07-12	3	2	3	1	2		1	1	2	2	2	1	3
CHME	1	2019-07-01	2019-07-03	3	2	4	1	2		1	1	1	3	2	1	3
CHME	1	2019-07-01	2019-07-24		2	3	1	2		2	1	2	2	2	2	3
CHME	1	2019-07-01	2019-07-22		1	2	1	3		1	1	2	2	2	2	3
CHME	1	2019-07-01	2019-07-24	3	2	4	1	3		1	1	2	3	2	1	3
CHME	1	2019-07-01	2019-07-18		2	2	1	2		2	1	2	2	2	2	3
CHME	1	2019-07-01	2019-07-21	3	2	4	1	4		1	1	2	1	2	1	3
CHME	1	2019-07-01	2019-07-25	3	2	4	1	4		1	1	2	2	2	1	3
CHME	1	2019-07-01	2019-07-25		2	2	1	2		2	1	2	1	2	2	3
CHME	1	2019-07-01	2019-07-26		2	3	1	4		2	1	2	2	2	2	3
CHME	1	2019-07-01	2019-07-21		1	2	1	2		1	1	2	2	2	2	3
CHME	1	2019-07-01	2019-07-22		2	3	1	4		2	1	2	2	2	2	3
CHME	1	2019-07-01	2019-07-21	3	2	3	1	2		1	1	2	3	2	1	3
CHME	1	2019-07-01	2019-07-15	3	2	3	1	2		1	1	2	2	2	1	3
CHME	1	2019-07-01	2019-07-21		1	2	1	2		1	1	2	2	2	2	3
CHME	1	2019-07-01	2019-07-15		1	2	1	2		1	1	2	2	2	2	3
CHME	1	2019-07-01	2019-07-23	3	1	3	1	2		1	1	2	2	2	1	3
CHME	1	2019-07-01	2019-07-19	3	2	3	1	4		2	1	2	3	2	1	3
CHME	1	2019-07-01	2019-07-16		2	1	1			2	1	2	2	2	2	3
CHME	1	2019-07-01	2019-07-12		2	4	1	1		5	1	2	1	2	2	3
CHME	1	2019-07-01	2019-07-12	3	2	3	1	3		1	1	2	2	2	1	3
CHME	1	2019-07-01	2019-07-19	3	2	3	1	3		1	1	2	2	2	1	3
CHME	1	2019-07-01	2019-07-18	3	2	3	1	4		2	1	2	2	2	1	3
CHME	1	2019-07-01	2019-07-23		2	2	1	2		1	1	2	2	2	2	3
CHME	1	2019-07-01	2019-07-21		1	2	1	2		1	1	1	2	2	2	3
CHME	1	2019-07-01	2019-07-23	3	2	3	1	2		2	1	2	2	2	1	3
CHME	1	2019-07-01	2019-07-22		2	3	1	3		1	1	2	2	2	2	3
CHME	1	2019-07-01	2019-07-17	3	2	3	1	3		2	1	2	3	2	1	3
CHME	1	2019-07-01	2019-06-01		2	3	1	2	2	1	1	1	2	1	2	3
CHME	1	2019-07-01	2019-07-26		2	2	1	2		2	1	2	3	2	2	3
CHME	1	2019-07-01	2019-05-01		1	3	1	2		1	1	2	2	2	2	3
CHME	1	2019-07-01	2019-07-26		1	2	1	3		1	1	1	2	2	2	3
CHME	1	2019-07-01	2019-07-27		1	2	1	2		1	1	1	2	2	2	3
CHME	1	2019-07-01	2019-07-21	3	2	4	1	1		1	1	2	2	2	1	3
CHME	1	2019-07-01	2019-07-22		2	3	1	3		2	1	2	3	2	2	3
CHME	1	2019-07-01	2019-07-10	3	2	4	1	1		1	1	2	3	2	1	3
CHME	1	2019-07-01	2019-05-01		2	3	1	2		1	1	2	2	1	2	3
CHME	1	2019-08-01	2019-07-31	3	2	3	1	3		2	1	2	2	2	1	3
CHME	1	2019-08-01	2019-07-30		2	3	1	4		2	1	2	1	2	2	3
CHME	1	2019-08-01	2019-08-02		2	3	1	3		2	1	2	2	2	2	3
CHME	1	2019-08-01	2019-08-02		2	3	1	3		2	1	2	2	2	2	3
CHME	1	2019-08-01	2019-06-01		2	3	1	4		1	1	2	3	1	2	3
CHME	1	2019-08-01	2019-08-03	3	2	4	1	4	2	3	1	2	3	2	1	3
CHME	1	2019-08-01	2019-08-03		2	2	1	3		2	1	2	3	2	2	3
CHME	1	2019-08-01	2018-11-01		2	3	1	4		1	1	2	2	1	2	3
CHME	1	2019-08-01	2019-08-05		2	1	1	2		2	1	2	3	2	2	3
CHME	1	2019-08-01	2019-08-06	3	2	3	1	4		2	1	2	3	2	1	3
CHME	1	2019-08-01	2019-08-06	3	2	3	1	3		1	1	1	1	2	1	3
CHME	1	2019-08-01	2019-08-08		2	1	1	2		1	1	1	2	2	2	3
CHME	1	2019-08-01	2019-08-10	3	2	3	1	3		1	1	2	2	2	1	3
CHME	1	2019-08-01	2019-08-13	3	2	3	1	3		1	1	1	2	2	1	3
CHME	1	2019-08-01	2019-08-08		2	4	1	3		5	1	1	1	2	2	3
CHME	1	2019-08-01	2019-08-07		2	3	1	3		1	1	1	2	1	2	3
CHME	1	2019-08-01	2019-08-10		2	3	1	2		2	1	1	2	2	2	3
CHME	1	2019-08-01	2019-08-13		2	3	1	4		2	1	2	2	2	2	3
CHME	1	2019-08-01	2019-08-17	3	2	4	1	4	2	2	1	1	3	2	1	3
CHME	1	2019-08-01	2019-08-18		2	2	1	2		2	1	2	3	2	2	3
CHME	1	2019-08-01	2019-08-17	3	2	4	1	3		2	1	2	2	2	1	3
CHME	1	2019-08-01	2019-08-18		2	2	1	2		2	1	2	2	2	2	3
CHME	1	2019-08-01	2019-08-17		2	3	1	4		5	1	2	1	2	2	3
CHME	1	2019-08-01	2019-08-16	3	2	3	1	2		2	1	2	3	2	1	3
CHME	1	2019-08-01	2019-01-01		2	3	1	3		1	1	1	2	1	2	3
CHME	1	2019-08-01	2019-08-07		1	2	1	2		3	1	1	2	2	2	3
CHME	1	2019-08-01	2019-08-12		2	3	1	1		2	1	2	1	2	2	3
CHME	1	2019-08-01	2019-08-15		2	3	1	4		2	1	2	2	2	2	3
CHME	1	2019-08-01	2019-08-16		2	3	1	3		2	1	2	2	2	2	3	1	2
CHME	1	2019-08-01	2019-08-20		2	3	1	3		2	1	2	2	2	2	3
CHME	1	2019-08-01	2019-08-21		2	4	1		2	5	1	2	1	2	2	3
CHME	1	2019-08-01	2019-08-24		2	4	1	3		1	1	2	2	2	2	3
CHME	1	2019-08-01	2019-08-23		2	3	1	4		1	1	2	1	2	2	3
CHME	1	2019-08-01	2019-08-23	3	2	4	1	3		5	1	2	2	2	1	3
CHME	1	2019-08-01	2019-08-24	3	2	3	1	3	3	1	3	2	3	2	1	3
CHME	1	2019-08-01	2019-08-23		2	3	1	2		1	3	2	3	2	2	3
CHME	1	2019-08-01	2019-08-23		2	4	1	2		5	1	2	1	2	2	3
CHME	1	2019-08-01	2019-08-20		2	3	1	2		2	0	2	2	2	2	3
CHME	1	2019-08-01	2019-08-16		2	3	1	2		2	2	2	3	2	2	3
CHME	1	2019-08-01	2019-04-01		2	3	1	3		1	1	2	2	1	2	3
CHME	1	2019-08-01	2019-06-01		2	4	1	3		1	1	2	2	1	2	3
CHME	1	2019-08-01	2019-08-22		2	3	1	2		1	1	1	2	2	2	3
CHME	1	2019-08-01	2019-08-25	3	2	3	1	3		2	1	2	4	2	1	3
CHME	1	2019-08-01	2019-08-22		2	3	1	3		2	1	2	2	1	2	3
CHME	1	2019-08-01	2019-01-01		2	3	1	4		2	1	1	2	1	2	3
CHME	1	2019-08-01	2019-08-25	3	2	4	1	3		1	1	2	3	2	1	3
CHME	1	2019-08-01	2019-08-21		2	4	1	1	2	5	1	2	2	2	2	3
CHME	1	2019-08-01	2019-08-06	3	2	3	1	4		2	2	2	3	2	1	3
CHME	1	2019-08-01	2019-08-17	3	2	4	1	4	2	2	1	2	3	2	1	3
CHME	1	2019-08-01	2019-08-18		2	3	1	3	1	2	2	1	2	2	2	3
CHME	1	2019-08-01	2019-08-29	3	2	3	1	3	1	1	1	1	2	2	1	3
CHME	1	2019-09-01	2019-09-02	3	2	3	1			2	1	2	2	2	1	3
CHME	1	2019-09-01	2019-01-01		2	3	1	4	1	2	1	2	2	2	2	3
CHME	1	2019-09-01	2019-09-01		2	2	1	2	1	1	4	1	2	2	2	3
CHME	1	2019-09-01	2019-09-03	3	2	4	1			1	1	2	2	2	1	3
CHME	1	2019-09-01	2019-09-04	3	2	3	1	4	1	2	1	2	3	2	1	3
CHME	1	2019-09-01	2019-09-06		2	3	1			5	2	2	2	2	2	3
CHME	1	2019-09-01	2019-09-06		2	2	1			2	2	2	2	2	2	3
CHME	1	2019-09-01	2019-09-05	3	2	3	1			1	1	2	3	2	1	3
CHME	1	2019-09-01	2019-09-03		2	3	1			2	1	2	2	1	2	3
CHME	1	2019-09-01	2019-09-08		2	3	1		2	5	1	2	2	1	2	3
CHME	1	2019-09-01	2019-09-07	3	1	2	1			1	1	2	2	2	1	3
CHME	1	2019-09-01	2019-09-06	3	2	3	1			1	2	2	2	2	1	3
CHME	1	2019-09-01	2019-09-10		2	4	1		1	5	1	1	2	1	2	3
CHME	1	2019-09-01	2019-09-09	3	2	3	1	4		2	1	2	2	2	1	3
CHME	1	2019-09-01	2019-09-09	3	2	2	1	4		2	1	2	2	2	1	3
CHME	1	2019-09-01	2019-09-11	3	2	3	1			2	1	2	1	2	1	3
CHME	1	2019-09-01	2019-09-02		2	3	1	1	1	2	1	2	3	1	2	3
CHME	1	2019-09-01	2019-07-01	3	2	2	1	3		1	1	1	2	2	1	3
CHME	1	2019-09-01	2019-09-14	3	2	4	1	4	1	1	1	2	3	2	1	3
CHME	1	2019-09-01	2019-09-13		2	1	1			1	1	2	2	2	2	3
CHME	1	2019-09-01	2019-09-14	3	2	3	1	4		2	1	2	2	2	1	3
CHME	1	2019-09-01	2019-09-14	3	2	3	1	4		2	1	2	2	2	1	3
CHME	1	2019-09-01	2019-05-01		2	3	1	3		1	1	1	2	1	2	3
CHME	1	2019-09-01	2019-09-16		2	3	1	3		2	1	1	2	2	2	3
CHME	1	2019-09-01	2019-01-01		2	3	1	4		1	1	1	3	1	2	3
CHME	1	2019-09-01	2019-09-17		2	3	1	4		1	1	2	2	1	2	3
CHME	1	2019-09-01	2019-09-18	3	2	3	1	4		3	1	2	3	2	1	3
CHME	1	2019-09-01	2019-09-18		2	1	1			2	1	2	2	2	2	3
CHME	1	2019-09-01	2019-09-19		2	3	1	3		2	1	2	2	2	2	3
CHME	1	2019-09-01	2019-09-23		2	3	1	4		2	1	2	2	2	2	3
CHME	1	2019-09-01	2019-01-01		2	2	1	2		2	1	2	2	2	2	3
CHME	1	2019-09-01	2019-09-17		2	2	1	2		1	1	1	2	2	2	3
CHME	1	2019-09-01	2019-07-01		2	2	1	3		1	1	1	2	2	2	3
CHME	1	2019-09-01			2	3	1	1		1	1	2	2	1	2	3
CHME	1	2019-09-01	2019-09-24	3	2	4	1	2	2	1	3	2	3	2	1	3
CHME	0	2019-09-01		4	2	3	1	3		1	1	1	2	1	2	3
CHME	1	2019-09-01	2019-09-23	2	2	3	1	3		2	1	2	3	2	2	3
CHME	1	2019-09-01	2019-09-23	2	2	1	1			1	1	2	2	2	2	3
CHME	1	2019-09-01	2019-09-27	2	2	3	1	3		2	1	2	2	2	2	3
CHME	1	2019-09-01	2019-09-27	1	2	4	1	1	3	1	1	2	2	2	1	3
CHME	1	2019-09-01	2019-09-22		2	3	1	4		2	1	2	2	2	2	3
CHME	1	2019-09-01	2019-09-25	1	2	3	1	3		2	1	2	2	2	1	3
CHME	1	2019-09-01	2019-07-01	4	2	3	1	4		1	1	1	2	2	2	3
CHME	1	2019-09-01	2019-09-27	1	2	3	1	4		5	1	1	2	2	2	3
CHME	1	2019-09-01	2019-09-29	1	2	1	1			2	1	1	2	2	2	3
CHME	1	2019-09-01	2019-09-08	4	2	3	1			5	1	1	2	2	2	3
CHME	1	2019-09-01	2019-08-01		2	3	1	3		1	1	2	2	2	2	3
CHME	1	2019-10-01	2019-09-28	2	2	3	1	4		2	1	2	2	2	2	3	2	0
CHME	1	2019-10-01	2019-08-29	3	2	2	1	4		2	1	2	2	2	2	3	2	0
CHME	1	2019-10-01	2019-09-28	3	1	3	1	2		2	5	2	2	2	2	3	2	0
CHME	1	2019-10-01	2019-09-29	3	1	3	1	2		2	5	2	2	2	2	3	2	0
CHME	1	2019-10-01	2019-09-28	3	1	3	1	2		2	5	2	2	2	2	3	2	0
CHME	1	2019-10-01	2019-10-02	2	2	2	1	3		2	1	2	3	2	2	3	2	0
CHME	1	2019-10-01	2019-10-03	1	2	4	1	3		1	1	2	2	2	1	3	2	0
CHME	1	2019-10-01	2019-09-30	1	2	3	1	3	2	5	1	2	1	2	2	3	2	0
CHME	1	2019-10-01	2019-10-06	1	2	3	1	4		3	1	2	3	2	1	3	2	0
CHME	1	2019-10-01	2019-09-28	3	2	3	1	4		1	1	2	3	2	2	3	2	0
CHME	1	2019-10-01	2019-09-28	3	2	2	1	2		2	1	2	3	2	2	3	2	0
CHME	1	2019-10-01	2019-10-21	1	1	2	1	2		1	1	1	2	2	2	3	2	0
CHME	1	2019-10-01	2019-10-08	1	2	2	1	2		2	1	2	3	2	2	3	2	0
CHME	1	2019-10-01	2019-10-09	1	2	4	1	3		5	1	1	1	2	2	3	2	0
CHME	1	2019-10-01	2018-09-01	3	2	3	1	1		2	1	1	1	2	2	3	2	0
CHME	1	2019-10-01	2019-10-08	1	2	2	1	3		2	1	2	2	2	2	3	2	0
CHME	1	2019-10-01	2019-10-13	1	2	2	1	2		2	2	1	3	2	2	3	2	0
CHME	1	2019-10-01	2019-10-12	1	2	3	1	3		2	2	2	3	2	2	3	2	0
CHME	1	2019-11-01	2019-11-08	1	1	2	1	3		1	1	2	2	2	2	3	2	0
CHME	1	2019-10-01	2019-08-08	3	2	4	1	1		2	1	1	2	2	2	3	2	0
CHME	1	2019-10-01	2019-10-14	1	2	4	1	3	3	1	1	2	3	2	1	3	2	0
CHME	1	2019-10-01	2019-10-15	1	2	3	1	2		2	1	2	2	2	2	3	2	0
CHME	1	2019-10-01	2019-10-18	1	2	3	1	2		2	1	2	2	2	2	3	2	0
CHME	1	2019-10-01	2019-01-01	3	2	3	1	3		1	1	1	2	1	2	3	2	0
CHME	1	2019-11-01	2019-11-23	1	1	3	1	3		1	1	2	2	2	2	3	2	0
CHME	1	2019-10-01		4	2	3	1	3		1	1	1	3	1	2	3	2	0
CHME	1	2019-10-01	2018-01-01	3	2	3	1	4		2	1	2	2	2	2	3	2	0
CHME	1	2019-10-01	2019-10-19	1	2	3	1	4		2	1	2	2	2	2	3	2	0
CHME	1	2019-12-01	2019-12-13	1	1	2	1	3		1	1	2	2	2	2	2	2	0
CHME	1	2019-10-01	2019-10-23	1	2	3	1	4		2	1	2	2	2	2	3	2	0
CHME	1	2019-10-01	2019-10-07	1	2	3	1	2		1	1	2	3	2	1	3	2	0
CHME	1	2019-10-01	2019-10-04	1	2	2	1	3		1	1	2	2	2	2	3	2	0
CHME	1	2019-10-01	2019-10-19	2	2	4	1	3		2	2	2	3	2	2	3	2	0
CHME	1	2019-10-01	2019-10-22	1	2	3	1	4		2	1	2	2	2	1	3	2	0
CHME	1	2019-10-01	2019-10-24	1	2	3	1	1		2	1	2	3	2	2	3	2	0
CHME	1	2019-10-01	2019-10-25	1	2	3	1	4		2	1	2	3	2	2	3	2	0
CHME	1	2019-10-01	2019-10-27	1	2	3	1	2		2	2	2	3	2	2	3	2	0
CHME	1	2019-10-01	2019-10-24	3	2	3	1	3		2	1	2	1	2	2	3	2	0
CHME	1	2019-10-01	2019-10-19	1	2	2	1	3		1	1	1	2	2	2	3	2	0
CHME	1	2019-10-01	2019-10-15	3	2	3	1	3		1	1	1	1	2	2	3	2	0
CHME	1	2019-11-01		4	2	3	1	2		1	1	1	1	2	2	3	2	0
CHME	1	2019-11-01	2019-11-05	1	2	3	1	4		2	1	2	2	2	2	3	2	0
CHME	1	2019-11-01	2019-11-04	1	2	3	1	4		2	1	2	2	2	2	3	2	0
CHME	1	2019-11-01	2019-11-04	1	2	3	1	4		2	5	2	2	2	2	3	2	0
CHME	1	2019-10-01	2019-10-25	1	2	2	1	3		1	1	2	3	2	2	3	2	0
CHME	1	2019-10-01	2019-10-24	1	2	3	1	3		1	1	1	2	2	1	3	2	0
CHME	1	2019-11-01	2019-11-02	1	2	3	1	1		2	2	2	2	2	2	3	2	0
CHME	1	2019-11-01		4	2	3	1	1	1	2	1	2	2	2	2	3	2	0
CHME	1	2019-11-01	2019-10-30	1	2	3	1	3		2	1	2	1	2	2	3	2	0
CHME	1	2019-11-01	2019-11-07	1	2	3	1	3		2	3	2	3	2	2	3	2	0
CHME	1	2019-10-01	2019-10-31	1	2	3	1	3		1	1	2	3	2	2	3	2	0
CHME	1	2019-11-01	2019-11-03	1	2	2	1	3		1	1	2	3	2	1	3	2	0
CHME	1	2019-11-01	2019-11-02	1	2	2	1	3		1	1	2	2	2	2	3	2	0
CHME	1	2019-11-01	2019-11-07	2	2	2	1	2		1	1	2	2	2	2	3	2	0
CHME	1	2019-11-01	2019-11-10	1	2	3	1	3		2	1	2	3	2	2	3	2	0
CHME	1	2019-11-01	2019-11-12	1	2	3	1	2		2	1	2	3	2	2	3	2	0
CHME	1	2019-11-01	2019-11-12	1	2	2	1	2		2	1	2	3	2	2	3	2	0
CHME	1	2019-11-01	2019-11-10	1	2	2	1	3		1	1	2	3	2	2	3	2	0
CHME	1	2019-11-01	2019-11-07	3	2	3	1	4		2	1	2	2	2	2	3	2	0
CHME	1	2019-11-01	2019-11-09	3	2	3	1	4		2	1	2	3	2	2	3	2	0
CHME	1	2019-11-01	2014-01-01	3	2	3	1	3		1	1	2	1	2	2	3	2	0
CHME	1	2019-11-01	2019-11-16	1	2	3	1	2		2	1	2	2	2	2	3	2	0
CHME	1	2019-11-01	2019-11-07	3	2	3	1	3		3	1	1	2	2	2	3	2	0
CHME	1	2019-11-01	2019-11-07	3	2	3	1	1		1	1	1	2	2	2	3	2	0
CHME	1	2019-11-01	2019-11-09	1	2	2	1	2		1	1	2	3	2	2	3	2	0
CHME	1	2019-11-01	2019-11-14	2	2	3	1	4		2	1	2	2	2	1	3	2	0
CHME	1	2019-11-01	2019-11-12	3	2	3	1	2		2	1	2	2	2	2	3	2	0
CHME	1	2019-11-01	2019-11-14	3	2	4	1	3	2	5	1	1	1	1	2	3	2	0
CHME	1	2019-11-01	2019-11-20	1	2	3	1	3		3	1	2	3	2	1	3	2	0
CHME	1	2019-11-01	2019-11-20	1	1	1	1	2		1	1	2	2	2	2	3	2	0
CHME	1	2019-11-01	2019-11-11	1	2	3	1	4		1	1	2	3	2	2	3	2	0
CHME	1	2019-11-01	2019-11-26	1	2	2	1	3		2	1	2	2	2	2	3	2	0
CHME	1	2019-11-01	2019-11-25	1	2	3	1			1	6	2	2	2	2	3	2	0
CHME	1	2019-11-01	2019-11-27	1	2	3	1			2	1	2	2	2	2	3	2	0
CHME	1	2024-11-01	2019-11-26	1	2	4	1		2	5	1	1	1	2	2	3	2	0
CHME	1	2019-11-01	2019-11-19	4	2	2	1	3		1	2	0	4	2	2	3	2	0
CHME	1	2019-11-01	2019-11-27	2	2	3	1			2	2	2	3	1	2	3	2	0
CHME	1	2019-12-01	2019-12-01	1	2	4	1	3	1	2	1	0	3	2	1	3	2	0
CHME	1	2019-12-01	2019-08-01		2	3	1	2		1	0	2	2	1	2	3	2	0
CHME	1	2019-12-01	2019-12-01	1	2	4	1	3	1	1	0	1	2	2	2	3	2	0
CHME	1	2019-12-01	2019-11-26	3	2	3	1	3		2	1	1	2	2	1	3	2	0
CHME	1	2019-12-01	2019-12-02	3	2	3	1	3		1	1	2	3	2	1	3	2	0
CHME	1	2019-12-01	2019-10-01	3	2	1	1	2		2	1	2	1	2	2	3	2	0
CHME	1	2019-12-01	2019-11-30	3	2	2	1	2		2	0	2	1	1	2	3	2	0
CHME	1	2019-12-01	2019-12-05	1	2	4	1	4	3	1	2	2	2	2	2	3	2	0
CHME	1	2019-11-01	2019-11-17	1	2	2	1	1		1	1	2	2	2	2	3	2	0
CHME	1	2019-12-01		3	2	2	1	2		2	1	2	2	2	2	3	2	0
CHME	1	2019-12-01	2019-12-05	3	2	3	1	2		2	2	2	3	2	1	3	2	0
CHME	1	2019-12-01	2019-12-10	1	2	4	1	4	1	1	1	2	3	2	1	3	2	0
CHME	1	2019-12-01	2019-12-05	3	2	2	1	2		1	1	1	2	2	2	3	2	0
CHME	1	2019-12-01	2019-11-12	3	2	4	1	4		3	1	0	3	2	1	3	2	0
CHME	1	2019-12-01	2019-12-13	1	2	4	1	3		3	1	2	3	2	1	3	2	0
CHME	1	2019-12-01		5	2	4	1	2		3	1	2	3	2	1	3	2	0
CHME	1	2019-12-01	2019-12-05	1	2	2	1	2		1	1	2	2	2	2	3	2	0
CHME	1	2019-12-01	2019-12-16	1	2	4	1	3		5	1	1	1	2	2	3	2	0
CHME	1	2019-12-01	2019-12-16	1	2	4	1	3		3	3	2	3	2	1	3	2	0
CHME	1	2019-12-01	2019-12-13	3	2	3	1	3		2	1	2	5	2	2	3	2	0
CHME	1	2019-12-01	2019-12-12	3	2	3	1	3		2	1	2	2	2	1	3	2	0
CHME	1	2019-12-01	2019-12-17	1	2	3	1	4	2	5	1	1	1	2	2	3	2	0
CHME	1	2019-12-01	2019-12-13	3	2	3	1	4		2	1	2	2	2	2	3	2	0
CHME	1	2019-12-01		5	2	3	1	1		1	1	1	2	2	1	3	2	0
CHME	1	2019-12-01	2019-12-07	3	2	3	1	3		1	1	2	2	2	2	3	2	0
CHME	1	2019-12-01	2019-12-18	1	2	3	1	2		1	1	1	2	2	1	3	2	0
CHME	1	2019-12-01	2019-12-17	2	2	3	1	3		1	1	1	2	2	2	3	2	0
CHME	1	2019-12-01	2019-12-17	2	2	3	1	1		1	1	2	2	2	1	3	2	0
CHME	1	2019-12-01	2019-12-19	1	2	2	1	3		2	1	2	1	2	2	3	2	0
CHME	1	2019-12-01	2019-12-20	1	2	4	1	1	3	3	1	2	3	2	1	3	2	0
CHME	1	2019-12-01	2019-12-20	1	2	3	1	2		2	1	2	3	2	2	3	2	0
CHME	1	2019-12-01	2019-12-19	1	2	4	1	3	2	5	1	1	1	1	2	3	2	0
CHME	1	2019-12-01	2019-12-20	1	2	3	1	3		2	1	2	3	2	2	3	2	0
CHME	1	2019-12-01	2019-12-12	3	2	4	1	3		5	1	1	1	2	2	3	2	0
CHME	1	2019-12-01	2019-12-13	3	2	4	1	1		2	1	2	3	2	2	3	2	0
CHME	1	2019-12-01	2019-12-23	1	2	2	1	3		2	2	2	3	2	2	3	2	0
CHME	1	2019-12-01	2019-12-23	1	2	3	1	4		3	1	2	3	2	2	3	2	0
CHME	1	2019-12-01	2019-12-21	2	2	3	1	3		2	1	2	2	2	1	3	2	0
CHME	1	2019-12-01	2019-12-24	1	2	1	1			2	1	2	2	2	2	3	2	0
CHME	1	2019-12-01	2019-12-25	1	2	2	1	3		2	1	2	3	2	2	3	2	0
CHME	1	2019-12-01	2019-12-25	1	1	2	1	2		3	1	1	2	2	2	3	2	0
CHME	1	2019-12-01	2019-12-27	1	1	3	1	3		2	1	2	3	2	2	3	2	0
CHME	1	2019-12-01	2019-12-28	1	2	4	1	2		3	1	2	3	2	1	3	2	0
CHME	1	2019-12-01	2019-12-28	1	2	3	1	2		2	1	2	2	2	2	3	2	0
CHME	1	2019-12-01			2	2	1				0	0	0
CHME	1	2019-12-01	2019-12-26	2	2	3	1	3		1	1	2	2	2	1	3	2	0
CHME	1	2020-01-01	2019-12-31	1	2	3	1	3		2	1	2	3	2	2	3	2	0
CHME	1	2020-01-01		3	2	3	1	3		1	1	2	2	2	2	3	2	0
CHME	1	2020-01-01	2019-12-31	3	1	2	1	3		2	1	2	2	2	2	3	2	0
CHME	1	2020-01-01	2020-01-02	1	2	3	1	3		2	1	2	2	2	2	3	2	0
CHME	1	2020-01-01	2020-01-08	1	2	3	1	3		2	1	2	3	2	1	3	2	0
CHME	1	2020-01-01	2019-01-01	3	2	3	1	1		1	1	1	1	2	2	3	2	0
CHME	1	2020-01-01	2019-01-01	3	2	3	1	1		1	1	1	1	2	2	3	2	0
CHME	1	2020-01-01	2020-01-09	1	2	2	1	3		2	1	2	2	2	2	3	2	0
CHME	1	2020-01-01	2020-01-10	1	2	4	1	1	3	1	3	1	3	2	1	3	2	0
CHME	1	2020-01-01	2020-01-11	1	2	3	1	3	2	3	1	2	3	2	1	3	2	0
CHME	1	2020-01-01	2020-01-10	1	2	2	1	2		2	1	2	2	2	2	3	2	0
CHME	1	2020-01-01	2020-01-02	3	2	3	1	3		3	1	1	2	2	2	3	2	0
CHME	1	2020-01-01	2020-01-12	1	2	3	1	3		2	2	1	2	2	2	3	2	0
CHME	1	2020-01-01	2020-01-12	1	2	3	1	3		3	1	2	3	2	1	3	2	0
CHME	1	2020-01-01	2020-01-12	2	2	4	1	4		2	1	2	3	2	2	3	2	0
CHME	1	2020-01-01	2020-01-15	1	2	2	1	3		2	1	1	2	2	2	3	2	0
CHME	1	2020-01-01	2020-10-15	1	2	3	1	4		1	1	2	2	1	2	3	2	0
CHME	1	2020-01-01	2020-01-15	1	2	3	1	3		2	1	2	2	1	2	3	2	0
CHME	1	2020-01-01	2020-01-18	2	2	2	1	2		1	1	2	2	2	2	3	2	0
CHME	1	2020-01-01	2019-12-20	3	2	3	1	3		2	1	2	3	2	1	3	2	0
CHME	1	2020-01-01	2020-01-18	1	2	3	1	3		1	2	2	3	2	1	3	2	0
CHME	1	2020-01-01	2019-12-01	3	2	3	1	3		1	1	1	2	1	2	3	2	0
CHME	1	2020-01-01	2020-01-15	3	2	3	1	4		1	1	2	3	2	2	3	2	0
CHME	1	2020-01-01	2020-01-17	3	2	4	1	1		5	1	1	2	2	2	3	2	0
CHME	1	2020-01-01	2020-01-19	3	2	3	1	4		5	1	1	2	2	2	3	2	0
CHME	1	2020-01-01	2020-01-21	1	2	3	1	3		2	1	2	3	2	2	3	2	0
CHME	1	2020-01-01	2019-10-01	3	2	3	1	3		2	1	2	2	2	2	3	2	0
CHME	1	2020-01-01	2020-01-22	2	2	3	1	2		1	1	2	2	2	1	3	2	0
CHME	1	2020-01-01	2020-01-24	1	2	3	1	3		1	1	2	3	2	1	3	2	0
CHME	1	2020-01-01	2020-01-25	2	2	3	1	3		2	2	2	2	2	1	3	2	0
CHME	1	2020-01-01	2020-01-23	2	2	3	1	3		2	1	2	3	2	1	3	2	0
CHME	1	2020-01-01	2018-01-01	3	2	3	1	3		1	1	2	2	2	2	3	2	0
CHME	1	2020-01-01	2019-12-01	3	2	3	1	3		1	1	2	2	2	2	3	2	0
CHME	1	2020-01-01	2020-01-27	1	2	2	1	2		2	3	2	3	2	1	3	2	0
CHME	1	2020-01-01	2020-01-26	3	2	1	1			4	1	2	1	2	2	3	2	0
CHME	1	2020-01-01	2020-01-29	1	2	1	1	2		1	1	2	2	2	2	3	2	0
CHME	1	2020-01-01	2020-01-30	1	2	1	1			2	1	2	2	2	2	3	2	0
CHME	1	2020-01-01	2020-01-30	1	2	3	1	3		2	1	2	3	2	1	3	2	0
CHME	1	2020-02-01	2020-01-31	1	2	3	1	2		2	1	2	3	2	2	3	2	0
CHME	1	2020-02-01	2019-12-01	3	2	3	1	3		1	1	1	2	1	2	3	2	0
CHME	1	2020-02-01	2020-02-01	2	2	2	1	2		2	1	1	3	2	2	3	2	0
CHME	1	2020-02-01	2020-02-02	2	2	3	1	3		2	1	2	2	2	1	3	2	0
CHME	1	2020-02-01	2020-02-05	1	2	4	1	1		1	1	2	2	2	1	3	2	0
CHME	1	2020-02-01	2020-02-03	3	2	3	1	3		2	1	2	3	2	1	3	2	0
CHME	1	2020-02-01	2020-02-05	2	2	4	1	1		2	1	2	3	2	2	3	2	0
CHME	1	2020-02-01	2020-02-10	1	2	3	1	3		2	1	2	2	2	2	3	2	0
CHME	1	2020-02-01	2020-02-10	1	2	4	1	1		5	1	2	2	1	2	3	2	0
CHME	1	2020-02-01	2020-02-10	1	2	3	1	2		2	1	2	2	2	2	3	2	0
CHME	1	2020-02-01	2020-02-11	1	2	3	1	2		2	1	2	3	2	2	3	2	0
CHME	1	2020-02-01	2020-02-11	2	2	3	1	3		2	1	2	3	2	2	3	2	0
CHME	1	2020-02-01	2020-02-13	1	2	4	1	1		5	1	2	2	2	2	3	2	0
CHME	1	2020-02-01	2020-02-13	1	2	3	1	3		1	2	2	3	2	1	3	2	0
CHME	1	2020-02-01	2020-02-13	1	2	3	1	3		2	1	2	2	2	2	3	2	0
CHME	1	2020-02-01	2020-02-14	1	2	1	1			3	1	2	3	2	2	3	2	0
CHME	1	2020-02-01	2020-02-11	3	2	3	1	2		1	1	2	2	2	2	3	2	0
CHME	1	2020-02-01	2020-02-16	1	2	2	1	3		1	1	1	2	2	2	3	2	0
CHME	1	2020-02-01	2020-02-14	2	2	2	1	2		2	2	2	3	2	2	3	2	0
CHME	1	2020-02-01	2020-02-02	1	2	1	1			2	1	2	3	2	2	3	2	0
CHME	1	2020-02-01	2020-02-17	2	2	3	1	3		1	1	2	1	2	1	3	2	0
CHME	1	2020-02-01	2020-02-18	2	2	3	1	3		2	1	2	2	2	2	3	2	0
CHME	1	2020-02-01	2020-02-18	1	2	4	1	2	2	2	1	2	2	2	2	3	2	0
CHME	1	2020-02-01	2020-02-17	2	2	2	1	2		1	2	2	3	2	1	3	2	0
CHME	1	2020-02-01	2020-02-01	3	2	3	1	3		3	2	2	2	1	2	3	2	0
CHME	1	2020-02-01	2020-02-11	3	2	4	1	3	3	3	2	2	3	2	2	3	2	0
CHME	1	2020-02-01	2020-02-20	1	2	2	1	2		2	1	2	3	2	2	3	2	0
CHME	1	2020-02-01	2020-02-19	1	2	1	1			1	1	2	3	2	2	3	1	6
CHME	1	2020-02-01	2020-02-13	1	2	3	1	3		2	1	2	2	1	2	3	2	0
CHME	1	2020-02-01	2020-02-18	1	2	3	1	3		2	1	2	2	2	2	3	2	0
CHME	1	2020-02-01	2020-02-21	1	2	3	1	3		1	3	2	3	2	1	3	2	0
CHME	1	2020-02-01	2020-02-21	1	1	2	1	3		1	1	2	2	2	2	3	2	0
CHME	1	2020-02-01	2020-02-20	1	2	3	1	3		1	0	2	3	2	1	3	2	0
CHME	1	2020-02-01	2020-02-20	1	2	4	1	3	2	1	1	2	3	2	2	3	2	0
CHME	1	2020-02-01	2020-02-20	2	2	3	1	3		2	1	2	2	2	2	3	2	0
CHME	1	2020-02-01	2020-02-23	2	2	3	1	3		2	1	2	2	2	2	3	2	0
CHME	1	2020-02-01	2020-02-22	2	2	1	1	2		1	1	2	2	2	2	3	2	0
CHME	1	2020-02-01	2020-02-23	2	2	3	1	3		1	1	2	2	2	1	3	2	0
CHME	1	2020-02-01	2020-02-25	1	2	3	1	3		2	1	2	2	2	2	3	2	0
CHME	1	2020-02-01	2020-02-26	1	2	3	1	3		2	1	2	3	2	2	3	2	0
CHME	1	2020-02-01	2020-02-27	1	2	4	1	3	2	1	1	2	2	2	1	3	2	0
CHME	1	2020-03-01	2019-10-01	3	2	3	1	4	1	1	1	1	2	1	2	3	2	0
CHME	1	2020-03-01	2020-02-29	1	2	3	1	3		1	1	1	2	2	2	3	2	0
CHME	1	2020-03-01	2020-03-01	2	2	4	1	1	3	3	1	2	3	2	1	3	2	0
CHME	1	2020-03-01	2020-03-01	3	2	2	1	3		2	1	2	2	2	2	3	2	0
CHME	1	2020-03-01	2020-03-01	3	2	3	1	2		2	1	2	2	2	2	3	2	0
CHME	1	2020-03-01	2020-03-04	1	2	3	1	3		2	1	2	1	2	2	3	2	0
CHME	1	2020-03-01	2020-03-03	2	2	1	1			4	1	2	1	2	2	3	2	2
CHME	1	2020-03-01	2020-03-05	1	2	3	1	3		3	1	2	3	2	1	3	2	0
CHME	1	2020-03-01	2020-03-02	3	2	3	1	3		1	1	2	1	2	2	3	2	0
CHME	1	2020-03-01	2020-03-04	2	2	2	1	2		2	1	2	2	2	2	3	2	0
CHME	1	2020-03-01	2020-03-06	1	2	1	1			2	1	1	2	2	2	3	2	0
CHME	1	2020-03-01	2019-08-01	3	2	3	1	2		1	1	2	2	1	2	3	2	0
CHME	1	2020-03-01	2020-03-10	2	2	3	1	1		1	1	2	3	2	2	3	2	0
CHME	1	2020-03-01	2020-03-14	1	2	3	1	3		3	1	2	2	2	1	3	2	0
CHME	1	2020-03-01	2020-03-14	1	2	3	1	2		1	1	2	3	2	1	3	2	0
CHME	1	2020-03-01	2020-03-15	1	2	2	1	3		2	1	2	3	2	2	3	2	0
CHME	1	2020-03-01		2	2	3	1	2		2	2	2	2	2	1	3	2	0
CHME	1	2020-03-01	2020-03-16	1	2	1	1			2	1	2	2	2	2	3	2	0
CHME	1	2020-03-01	2019-10-01	3	2	3	1	3		1	1	1	2	1	2	3	2	0
CHME	1	2020-03-01	2020-03-14	3	2	2	1	3		3	1	2	3	2	1	3	2	0
CHME	1	2020-03-01	2020-03-18	1	2	2	1	3		2	1	2	2	2	2	3	2	0
CHME	1	2020-03-01	2020-03-12	3	2	4	1	3	2	5	1	1	2	2	2	3	2	0
CHME	1	2020-03-01	2020-03-18	2	2	2	1	3		1	1	1	1	2	2	3	2	0
CHME	1	2020-03-01	2020-03-09	1	2	3	1	3		2	1	2	2	2	2	3	2	0
CHME	1	2020-03-01	2019-10-01	3	2	3	1	3		1	1	2	2	2	2	3	2	0
CHME	1	2020-03-01	2020-03-20	3	2	4	1	3		2	1	2	2	2	2	3	2	0
CHME	1	2020-03-01	2019-10-01	3	2	3	1	3		1	1	1	2	1	2	3	2	0
CHME	1	2020-03-01	2020-03-20	1	2	2	1	2		1	1	2	2	2	2	3	2	0
CHME	1	2020-03-01	2020-03-21	3	2	3	1	3		2	1	2	2	2	2	3	2	0
CHME	1	2020-03-01	2020-03-29	1	1	2	1	2		1	1	2	3	2	2	3	2	0
CHME	1	2020-03-01	2020-03-28	2	2	2	1	3		1	1	2	2	2	1	3	2	0
CHME	1	2020-03-01	2019-02-01	3	1	2	1	2		1	1	1	2	2	2	3	2	0
CHME	1	2020-03-01	2020-03-27	1	2	2	1	3		2	1	2	2	2	2	3	2	0
CHME	1	2020-03-01	2020-03-27	1	2	3	1	3		1	1	2	2	2	1	3	2	0
CHME	1	2020-03-01	2020-02-01	3	1	2	1	2		1	1	1	2	2	2	3	2	0
CHME	1	2020-03-01			2	2	1	2		1	2	1	2	1	2	3	2	0
CHME	1	2020-03-01	2020-03-31	1	2	3	1	3		2	1	2	2	2	2	3	2	0
CHME	1	2020-04-01	2020-01-05	3	2	4	1	3		1	1	1	2	1	2	3	2	0
CHME	1	2020-04-01	2019-11-01	3	2	3	1	4		1	1	1	2	1	2	3	2	0
CHME	1	2020-04-01	2020-12-01	3	2	3	1	3		1	1	2	2	1	2	3	1	3
CHME	1	2020-04-01	2020-04-03	1	2	3	1	1		1	1	2	2	2	1	3	2	0
CHME	1	2020-04-01	2020-04-05	1	2	3	1	4		3	1	2	3	2	1	3	2	0
CHME	1	2020-04-01	2020-12-01	3	2	3	1	4		2	1	1	2	1	2	3	2	0
CHME	1	2020-04-01	2020-04-05	2	2	3	1	3		1	1	2	2	2	1	3	2	0
CHME	1	2020-04-01	2020-03-30	3	2	4	1	3		1	1	1	2	1	2	3	2	0
CHME	1	2020-04-01	2020-04-08	1	2	4	1	1		1	1	2	3	2	1	3	2	0
CHME	1	2020-04-01	2020-04-08	1	2	1	1	2		1	1	2	3	2	2	3	2	0
CHME	1	2020-04-01	2020-04-07	1	2	4	1	3		3	4	2	3	2	1	3	2	0
CHME	1	2020-04-01	2020-03-27	3	2	3	1	3		1	1	1	2	2	2	3	2	0
CHME	1	2020-04-01	2020-03-01	3	2	3	1	3		1	1	1	2	2	2	3	2	0
CHME	1	2020-04-01	2020-04-12	2	2	3	1	3		3	1	2	3	2	1	3	2	0
CHME	1	2020-04-01	2020-04-11	2	2	2	1	2		2	1	2	2	2	2	3	2	0
CHME	1	2020-04-01	2020-04-14	1	2	3	1	3		2	1	2	2	2	2	3	2	0
CHME	1	2020-04-01	2020-04-16	1	2	3	1	4		2	2	2	3	2	2	3	2	0
CHME	1	2020-04-01	2020-04-18	1	2	3	1	3		2	2	2	3	2	1	3	2	0
CHME	1	2020-04-01	2020-04-19	1	2	3	1	3		1	1	2	2	2	1	3	2	0
CHME	1	2020-04-01	2020-04-18	1	2	4	1	3		1	2	2	3	2	1	3	2	0
CHME	1	2020-04-01	2020-04-15	1	2	1	1			2	1	2	2	2	2	3	2	0
CHME	1	2020-04-01	2020-04-19	1	2	2	1	2		1	2	2	3	2	2	3	1	2
CHME	1	2020-04-01	2020-04-18	2	2	4	1	1		1	1	2	2	2	2	3	2	0
CHME	1	2020-04-01	2020-04-19	1	2	3	1	3		2	1	2	2	2	2	3	2	0
CHME	1	2020-04-01	2020-04-21	1	2	3	1	3		2	1	2	2	2	1	3	2	0
CHME	1	2020-04-01	2020-04-22	1	2	4	1	3		1	1	2	2	2	1	3	2	0
CHME	1	2020-04-01	2020-01-01	3	2	3	1	3		1	1	1	2	1	2	3	2	0
CHME	1	2020-04-01	2020-04-25	1	2	4	1	1		5	1	1	1	2	2	3	2	0
CHME	1	2020-04-01	2020-04-29	1	2	2	1	1		1	1	2	2	2	2	3	1	1
CHME	1	2020-05-01	2020-01-01	3	2	2	1	4		1	1	2	2	1	2	3	2	0
CHME	1	2020-05-01	2020-05-01	1	2	4	1	1		5	1	1	1	2	2	3	2	0
CHME	1	2020-05-01	2020-05-03	1	2	1	1			3	3	2	3	2	2	3	2	0
CHME	1	2020-05-01	2020-05-04	1	1	2	1	2		1	2	2	3	2	2	3	2	0
CHME	1	2020-05-01	2020-03-01	3	2	3	1	3		1	1	2	2	1	2	3	2	0
CHME	1	2020-05-01	2020-05-07	1	2	4	1	3		5	1	1	2	1	2	3	2	0
CHME	1	2020-05-01	2020-05-07	1	2	4	1	2		1	1	2	2	2	1	3	2	0
CHME	1	2020-05-01	2020-05-08	1	2	3	1	3		1	1	2	3	2	2	3	2	0
CHME	1	2020-05-01	2020-05-10	1	1	2	1	3		1	1	2	2	2	2	3	2	0
CHME	1	2020-05-01	2020-01-01	3	2	3	1	3		1	1	2	2	1	2	3	2	0
CHME	1	2020-05-01		3	2	4	1	4		1	1	1	2	1	2	3	2	0
CHME	1	2020-05-01	2020-05-11	2	2	3	1	3		2	1	2	2	2	2	3	2	0
CHME	1	2020-05-01	2019-11-01	3	2	3	1	3		1	1	2	2	1	2	3	2	0
CHME	1	2020-05-01	2020-05-11	3	2	3	1	3		1	1	1	2	2	1	3	2	0
CHME	1	2020-05-01	2020-05-17	1	2	2	1	3		1	2	2	2	2	1	3	2	0
CHME	1	2020-05-01	2020-05-18	1	2	2	1	3		1	1	1	2	2	2	3	2	0
CHME	1	2020-05-01	2020-05-19	1	2	4	1	3		1	3	2	3	2	1	3	2	0
CHME	1	2020-05-01	2020-05-14	1	2	3	1	3		2	1	2	1	2	2	3	2	0
CHME	1	2020-05-01	2020-05-15	1	1	2	1	2		1	1	1	2	2	2	3	2	0
CHME	1	2020-05-01	2020-05-22	1	2	2	1	2		2	1	2	2	2	2	3	2	0
CHME	1	2020-05-01	2020-05-24	1	2	3	1	3		2	1	2	2	2	2	3	2	0
CHME	1	2020-05-01	2020-05-22	3	2	4	1	3		5	1	2	1	1	2	3	2	0
CHME	1	2020-05-01	2020-05-26	1	2	2	1	3		2	1	2	2	2	2	3	2	0
CHME	1	2020-05-01	2020-05-25	1	2	2	1	3		2	1	2	2	2	2	3	2	0
CHME	1	2020-05-01	2020-05-26	1	2	4	1	3		1	1	2	2	2	1	3	2	0
CHME	1	2020-05-01	2020-05-18	2	2	2	1	2		1	1	1	2	2	2	3	2	0
CHME	1	2020-05-01	2020-05-02	3	2	3	1	3		3	1	2	3	2	2	3	2	0
CHME	1	2020-05-01	2020-05-27	1	2	3	1	3		2	1	2	2	2	1	3	2	0
CHME	1	2020-06-01	2020-05-31	1	2	3	1	3		1	1	2	3			3	2	0
CHME	1	2020-06-01	2020-05-26	1	2	4	1	2		2	1	2	3	2	2	3	2	0
CHME	1	2020-06-01	2019-11-01	3	2	3	1	3		1	1	1	2	1	2	3	2	0
CHME	1	2020-06-01	2020-05-31	2	2	3	1	3		6	1	2	2	2	2	3	2	0
CHME	1	2020-06-01	2020-06-01	3	2	3	1	3		2	1	2	3	2	2	3	2	0
CHME	1	2020-06-01	2020-06-04	3	1	2	1	3		1	1	2	2	2	2	3	2	0
CHME	1	2020-06-01	2020-06-06	2	2	2	1	3		2	1	2	2	2	2	3	2	0
CHME	1	2020-06-01	2020-04-01	3	2	3	1	3		1	2	1	2	1	2	3	2	0
CHME	1	2020-06-01	2020-06-03	2	2	3	1	3		1	1	2	2	2	1	3	2	0
CHME	1	2020-06-01	2020-06-03	1	2	3	1	3	2	5	1	2	2	2	2	3	2	0
CHME	1	2020-06-01	2020-06-14	1	2	2	1	2		1	1	2	2	2	2	3	2	0
CHME	1	2020-06-01	2020-06-03	2	2	4	1	1		5	1	2	2	2	2	3	2	0
CHME	1	2020-06-01	2020-02-01	3	2	3	1	3		2	1	2	2	2	2	3	2	0
CHME	1	2020-06-01	2020-06-01	3	2	3	1	3		2	1	2	2	2	2	3	2	0
CHME	1	2020-06-01	2020-06-10	3	2	3	1	3		2	1	2	2	2	2	3	2	0
CHME	1	2020-06-01	2020-06-13	1	2	2	1	3		2	1	2	2	2	2	3	2	0
CHME	1	2020-06-01	2020-06-14	1	2	2	1	3		2	1	2	2	2	2	3	2	0
CHME	1	2020-06-01	2020-06-14	1	2	3	1	3		1	1	2	2	2	1	3	2	0
CHME	1	2020-06-01	2020-06-15	1	2	3	1	3		2	1	2	2	2	2	3	2	0
CHME	1	2020-06-01	2019-12-12	3	2	3	1	3		1	1	1	2	1	2	3	2	0
CHME	1	2020-06-01	2020-05-01	3	2	3	1	3		1	1	1	1	1	2	3	2	0
CHME	1	2020-06-01	2020-01-11	3	2	4	1	3		2	1	1	2	1	2	3	2	0
CHME	1	2020-06-01	2020-01-01	3	2	3	1	3		1	1	1	2	1	2	3	2	0
CHME	1	2020-06-01	2020-06-17	1	1	1	1			1	1	1	2	2	2	3	2	0
CHME	1	2020-06-01	2020-06-21	1	2	2	1	2		2	1	2	3	2	2	3	2	0
CHME	1	2020-06-01	2020-03-01	3	2	3	1	3		1	1	1	2	1	2	3	2	0
CHME	1	2020-06-01	2020-06-14	1	2	3	1	3	2	5	1	2	2	1	2	3	2	0
CHME	1	2020-06-01	2020-06-10	1	2	3	1	3		2	1	2	2	2	2	3	2	0
CHME	1	2020-06-01	2020-05-01	3	2	3	1	3		2	1	2	2	2	2	3	2	0
CHME	1	2020-06-01	2020-06-14	1	2	3	1	1	2	5	1	2	1	1	2	3	2	0
CHME	1	2020-06-01	2020-06-20	3	2	3	1	3		2	1	2	2	2	2	3	2	0
CHME	1	2020-06-01	2020-06-22	1	2	3	1	3			1	2	3	2	2	3	2	0
CHME	1	2020-06-01	2020-06-21	1	2	3	1	3		1	0	2	2	2	1	3	2	0
CHME	1	2020-06-01		3	2	3	1	3		1	1	1	2	1	2	3	2	0
CHME	1	2020-06-01	2020-02-01	3	2	3	1	3		1	1	1	2	1	2	3	2	0
CHME	1	2020-06-01		3	2	3	1	3		1	1	1	1	1	2	3	2	0
CHME	1	2020-06-01		3	2	3	1	3		1	1	1	2	1	2	3	2	0
CHME	1	2020-06-01	2020-06-22	2	2	4	1	1	2	1	1	2	3	2	1	3	2	0
CHME	1	2020-06-01	2020-02-02	3	2	3	1	3		1	1	1	2	1	2	3	2	0
CHME	1	2020-06-01		3	2	3	1	3		1	1	2	2	1	2	3	2	0
CHME	1	2020-06-01	2020-06-26	1	2	4	1	1	2	1	1	2	3	2	1	3	2	0
CHME	1	2020-06-01	2020-06-30	1	2	3	1	3		2	1	2	3	2	2	3	2	0
CHME	1	2020-06-01	2020-01-01	3	2	3	1	3		1	1	1	2	1	2	3	2	0
CHME	1	2020-06-01	2020-06-23	3	2	4	1	3		2	1	2	2	2	2	3	2	0
CHME	1	2020-06-01	2020-03-01	3	2	4	1	2		2	1	2	2	2	2	3	2	0
CHME	1	2020-06-01	2020-06-01	3	1	2	1	3		3	1	2	3	2	2	3	2	0
CHME	1	2020-07-01	2020-07-01	1	2	2	1	3		2	1	2	2	2	2	3	2	0
CHME	1	2020-07-01	2020-07-01	1	2	3	1	3		2	1	2	2	2	2	3	2	0
CHME	1	2020-07-01	2020-04-01	3	2	4	1	3		1	1	1	2	1	2	3	2	0
CHME	1	2020-07-01	2020-07-03	3	2	3	1	3		1	1	1	2	2	1	3	2	0
CHME	1	2020-07-01	2020-06-30	3	2	4	1	4		2	1	2	2	2	2	3	2	0
CHME	1	2020-07-01	2020-07-05	1	2	4	1	1		1	2	2	3	2	1	3	2	0
CHME	1	2020-07-01	2020-03-15	3	2	3	1	3		1	1	1	2	1	2	3	2	0
CHME	1	2020-07-01	2020-07-07	1	2	4	1	1		1	1	2	3	2	1	3	2	0
CHME	1	2020-06-01	2020-07-05	2	2	3	1	3		2	1	2	3	2	2	3	2	0
CHME	1	2020-07-01		3	2	2	1	2		1	1	2	2	2	1	3	2	0
CHME	1	2020-07-01	2020-07-03	3	2	1	1			2	1	2	2	2	2	3	2	0
CHME	1	2020-07-01	2020-07-07	1	2	2	1	3		1	1	2	2	2	1	3	2	0
CHME	1	2020-07-01	2020-07-08	1	2	3	1	3		1	2	1	1	2	1	3	2	0
CHME	1	2020-07-01	2020-07-06	2	2	3	1	3		2	1	2	2	2	2	3	2	0
CHME	1	2020-07-01	2020-07-05	2	2	3	1	3		2	1	2	2	2	2	3	2	0
CHME	1	2020-07-01	2020-07-09	1	2	1	1			1	1	2	2	2	2	3	2	0
CHME	1	2020-07-01	2020-06-09	3	2	3	1	3		1	1	1	2	1	2	3	2	0
CHME	1	2020-07-01	2020-07-11	1	1	3	1	3		1	1	2	3	2	2	3	2	0
CHME	1	2020-07-01	2020-07-11	1	2	3	1	3		1	1	1	2	2	1	3	2	0
CHME	1	2020-07-01	2020-07-10	1	2	3	1	3		1	1	1	2	2	1	3	2	0
CHME	1	2020-07-01	2020-07-10	2	2	3	1	3		1	1	1	2	1	2	3	2	0
CHME	1	2020-07-01	2020-04-01	3	2	3	1	3		1	1	1	2	1	2	3	2	0
CHME	1	2020-07-01	2020-07-11	1	2	4	1	3		1	1	2	3	2	1	3	2	0
CHME	1	2020-07-01	2020-07-11	1	2	3	1	3		2	1	2	3	2	2	3	2	0
CHME	1	2020-07-01	2020-07-13		2	3	1	3		2	1	2	3	2	2	3	2	0
CHME	1	2020-07-01	2020-07-12	2	2	3	1	3		2	1	2	2	2	2	3	2	0
CHME	1	2020-07-01	2020-07-12	2	2	1	1			1	1	2	2	2	2	3	2	0
CHME	1	2020-07-01	2020-07-13	1	2	4	1	3		1	1	2	2	2	1	3	2	0
CHME	1	2020-07-01	2020-07-01	1	2	3	1	3		2	1	2	3	2	2	3	2	0
CHME	1	2020-07-01	2020-02-01	3	2	3	1	3		1	1	1	2	1	2	3	2	0
CHME	1	2020-07-01	2020-07-14	1	2	4	1	4	1	1	2	2	2	2	1	3	2	0
CHME	1	2020-07-01	2020-07-09	1	2	3	1	3		1	1	2	3	2	1	3	2	0
CHME	1	2020-07-01	2020-07-17	1	2	3	1	3		2	1	1	2	2	2	3	2	0
CHME	1	2020-07-01	2020-07-16	1	2	3	1	3		1	1	2	2	2	1	3	2	0
CHME	1	2020-07-01	2020-07-18	1	2	4	1	4		1	1	1	2	2	1	3	1	1
CHME	1	2020-07-01	2020-07-17	1	2	3	1	3		1	1	2	2	2	1	3	2	2
CHME	1	2020-07-01	2020-05-01	3	2	3	1	3		1	1	1	3	1	2	3	2	0
CHME	1	2020-07-01	2020-07-20	1	1	2	1	3		1	1	2	3	2	2	3	2	0
CHME	1	2020-07-01	2020-07-14	3	2	4	1	3		2	1	2	3	2	2	3	2	0
CHME	1	2020-07-01	2020-07-21	1	2	4	1	1		1	2	2	3	2	1	3	2	0
CHME	1	2020-07-01	2020-07-21	1	2	2	1	3		2	1	2	2	2	1	3	2	0
CHME	1	2020-07-01	2020-07-21	2	2	3	1	3		1	1	2	3	2	1	3	2	0
CHME	1	2020-07-01	2020-07-22	1	2	3	1	3		2	1	2	3	2	2	3	2	0
CHME	1	2020-07-01	2020-03-01	3	2	3	1	4		1	1	2	2	1	2	3	2	0
CHME	1	2020-07-01	2020-04-01	3	2	3	1	3		1	1	1	2	1	2	3	2	0
CHME	1	2020-07-01	2020-07-22	1	2	3	1	3		2	1	2	3	2	2	3	2	0
CHME	1	2020-07-01	2019-11-01	3	2	3	1	3		1	1	1	2	1	2	3	2	0
CHME	1	2020-07-01	2020-07-25	1	2	3	1	3		2	1	2	2	2	2	3	2	0
CHME	1	2020-07-01	2020-07-26	1	2	3	1	3		2	1	1	2	1	2	3	2	0
CHME	1	2020-07-01	2020-07-13	3	2	2	1	3		1	1	1	3	2	2	3	2	0
CHME	1	2020-07-01	2020-07-24	1	2	3	1	3		2	1	2	2	2	2	3	2	0
CHME	1	2020-07-01	2020-07-24	1	2	3	1	3		2	2	1	2	2	1	3	2	0
CHME	1	2020-07-01	2020-07-26	1	2	2	1	3		2	1	2	3	2	2	3	2	0
CHME	1	2020-07-01	2020-07-25	1	2	2	1	3		1	1	2	2	2	2	3	2	0
CHME	1	2020-07-01	2020-07-28	3	2	4	1	1		1	1	2	2	2	1	3	2	0
CHME	1	2020-07-01	2020-05-21	3	2	4	1	4		1	1	1	2	1	2	3	2	0
CHME	1	2020-07-01									1	0	0	1	2	3	2	0
CHME	1	2020-07-01	2020-06-28	3	2	4	1	4		2	1	1	2	2	2	3	2	0
CHME	1	2020-07-01	2020-06-28	3	2	3	1	4		2	1	1	2	2	2	3	2	0
CHME	1	2020-07-01	2020-03-01	3	2	2	1	3		1	1	2	2	1	2	3	2	0
CHME	1	2020-07-01	2020-01-01	3	2	3	1	1		1	1	1	2	2	2	3	2	0
CHME	1	2020-08-01	2020-08-02	1	2	2	1	3			1	2	3	2	2	3	2	0
CHME	1	2020-08-01	2020-08-02	1	2	3	1	2		2	1	2	2	2	2	3	2	0
CHME	1	2020-08-01	2020-08-02	1	2	3	1	3		2	1	1	2	2	2	3	2	0
CHME	1	2020-08-01	2020-08-02	1	2	2	1	3		1	1	2	2	2	2	3	2	0
CHME	1	2020-08-01	2020-07-30	3	2	3	1	3		2	1	2	3	2	2	3	2	0
CHME	1	2020-08-01			2	3	1				0	0	0
CHME	1	2020-08-01	2020-08-02	1	2	3	1	3		2	1	2	2	2	2	3	2	0
CHME	1	2020-08-01	2020-04-01	3	2	3	1	3		1	1	2	2	1	2	3	2	0
CHME	1	2020-08-01	2020-08-02	2	2	4	1	3	2	1	1	2	3	2	1	3	2	0
CHME	1	2020-08-01	2020-08-02	2	2	3	1	3		2	1	2	2	2	2	3	2	0
CHME	1	2020-08-01	2020-08-05	1	2	1	1	2		2	1	2	3	2	2	3	2	0
CHME	1	2020-08-01	2020-08-03	2	2	3	1	3		2	1	2	3	2	2	3	2	0
CHME	1	2020-08-01	2020-08-04	1	2	4	1	3	1	1	2	2	3	2	1	3	2	0
CHME	1	2020-08-01	2020-08-02	3	2	3	1	3		2	1	2	2	2	2	3	2	0
CHME	1	2020-08-01	2020-08-04	1	2	4	1	4		2	2	2	3	2	2	3	2	0
CHME	1	2020-08-01	2020-08-04	1	2	3	1	3		2	1	2	2	2	2	3	2	0
CHME	1	2020-08-01	2020-08-05	1	2	4	1	3		1	1	2	2	2	1	3	2	0
CHME	1	2020-08-01	2020-08-03	3	2	3	1	3		2	1	2	2	2	2	3	2	0
CHME	1	2020-08-01	2020-08-05	1	2	3	1	4		1	1	2	2	2	1	3	2	0
CHME	1	2020-08-01	2020-08-06	1	2	2	1	2		2	1	2	2	2	2	3	2	0
CHME	1	2020-08-01	2020-08-04	1	2	2	1	3		2	1	2	2	2	2	3	2	0
CHME	1	2020-08-01	2020-08-03	3	2	2	1	2		1	1	2	2	2	2	3	2	0
CHME	1	2020-08-01	2020-08-04	3	2	3	1	3		1	1	2	2	2	2	3	2	0
CHME	1	2020-08-01	2019-12-01	3	2	3	1	3		1	1	2	2	1	2	3	2	0
CHME	1	2020-08-01	2020-06-15	3	2	3	1	3		1	1	2	2	1	2	3	2	0
CHME	1	2020-08-01	2020-08-02	3	2	4	1	3		3	1	2	3	2	1	3	2	0
CHME	1	2020-08-01	2020-08-10	1	2	3	1	3		2	1	2	2	1	2	3	2	0
CHME	1	2020-08-01	2020-08-09	1	2	2	1	3		2	1	2	3	2	2	3	2	0
CHME	1	2020-08-01	2020-08-09	1	2	4	1	3		2	1	2	2	2	2	3	2	0
CHME	1	2020-08-01	2020-08-08	1	2	3	1	3		2	1	2	2	2	2	3	2	0
CHME	1	2020-08-01	2020-08-08	1	2	3	1	4		2	1	2	2	2	2	3	2	0
CHME	1	2020-08-01	2020-08-08	1	2	2	1	3		1	1	1	2	2	2	3	2	0
CHME	1	2020-08-01	2020-08-12	2	2	3	1	4		2	1	2	2	2	2	3	2	0
CHME	1	2020-08-01	2020-08-12	2	2	3	1	2		2	1	2	2	2	2	3	2	0
CHME	1	2020-08-01	2020-08-12	1	2	4	1	3		1	2	2	2	2	1	3	2	0
CHME	1	2020-08-01	2020-08-11	2	2	3	1	3		1	1	2	2	2	1	3	2	0
CHME	1	2020-08-01	2020-08-12	2	2	3	1	3		2	0	2	2	2	2	3	2	0
CHME	1	2020-08-01	2020-08-15	1	2	3	1	3		2	1	2	3	2	1	3	2	0
CHME	1	2020-08-01	2020-08-17	1	2	3	1	3		2	1	2	2	2	2	3	2	0
CHME	1	2020-08-01	2020-08-16	2	2	3	1	3		1	1	2	2	2	1	3	2	0
CHME	1	2020-08-01	2020-07-30	3	2	3	1	3		2	1	1	2	2	2	3	2	0
CHME	1	2020-08-01	2020-08-19	1	2	2	1	2		1	3	2	2	2	2	3	2	0
CHME	1	2020-08-01	2020-08-16	3	2	3	1	3		1	1	2	2	2	2	3	2	0
CHME	1	2020-08-01	2020-03-01	3	2	3	1	3		1	1	2	3	2	1	3	2	0
CHME	1	2020-08-01	2020-08-10	3	2	3	1	2		2	3	2	2	2	2	3	2	0
CHME	1	2020-08-01	2020-08-14	3	2	4	1	4		2	3	2	3	2	1	3	2	0
CHME	1	2020-08-01	2020-08-22	1	2	3	1	3		2	1	2	2	2	1	3	2	0
CHME	1	2020-08-01	2020-08-21	1	2	3	1	3		5	1	2	2	2	2	3	2	0
CHME	1	2020-08-01	2020-08-23	1	2	4	1	4		1	1	2	2	2	1	3	2	0
CHME	1	2020-08-01	2020-08-09	3	2	4	1	1		2	1	2	2	2	2	3	2	0
CHME	1	2020-08-01	2020-08-24	1	1	2	1	2		1	1	2	2	2	2	3	2	0
CHME	1	2020-08-01	2020-08-01	3	2	4	1	1		5	0	1	2	1	2	3	2	0
CHME	1	2020-08-01	2020-06-01	3	2	2	1	3		2	1	2	2	2	2	3	2	0
CHME	1	2020-08-01	2020-08-19	2	2	3	1	3		2	1	2	3	2	2	3	2	0
CHME	1	2020-08-01		2	2	1	1	2		1	1	2	3	2	2	3	2	0
CHME	1	2020-08-01	2020-07-01	3	2	2	1	2		1	1	1	2	2	2	3	2	0
CHME	1	2020-08-01	2020-02-01	3	2	3	1	3		1	1	1	3	1	2	3	2	0
CHME	1	2020-08-01	2020-08-26	1	2	4	1	1		5	1	2	2	2	2	3	2	0
CHME	1	2020-08-01	2020-08-25	2	2	3	1	3		1	1	2	2	1	2	3	2	0
CHME	1	2020-08-01	2020-08-16	2	2	2	1	2		2	1	2	2	2	2	3	2	0
CHME	1	2020-08-01	2020-08-24	1	1	2	1	3		1	1	2	2	2	2	3	2	0
CHME	1	2020-08-01	2020-08-27	2	1	3	1	3		1	1	2	2	2	2	3	2	0
CHME	1	2020-08-01	2020-08-27	3	2	2	1	2		3	1	2	2	2	2	3	2	0
CHME	1	2020-08-01	2020-08-29	1	2	2	1	3		2	1	2	3	2	2	3	2	0
CHME	1	2020-08-01	2020-08-29	2	2	3	1	3		3	1	2	2	2	1	3	2	0
CHME	1	2020-08-01	2020-08-29	1	2	2	1	2		1	1	2	2	2	2	3	2	0
CHME	1	2020-08-01	2020-08-30	2	2	2	1	3		2	1	2	2	2	2	3	2	0
CHME	1	2020-08-01	2020-08-29	2	2	3	1	3		2	1	2	2	2	2	3	2	0
CHME	1	2020-09-01	2020-01-01	3	2	3	1	3		1	1	2	3	1	2	3	2	0
CHME	1	2020-09-01	2020-08-28	3	2	4	1	1		2	1	2	2	2	2	3	2	0
CHME	1	2020-09-01	2020-08-20	3	2	4	1	1		2	1	2	2	2	2	3	2	0
CHME	1	2020-09-01	2020-01-01	3	2	3	1	3		1	1	1	2	1	2	3	2	0
CHME	1	2020-09-01	2020-08-30	2	2	3	1	3		1	1	2	2	2	1	3	2	0
CHME	1	2020-09-01	2020-09-02	1	2	3	1	3		2	1	2	2	2	1	3	2	0
CHME	1	2020-09-01	2020-09-01	2	2	4	1	1	2	5	1	1	2	1	2	3	2	0
CHME	1	2020-09-01	2020-08-01	2	2	4	1	3		3	1	2	3	2	1	3	2	0
CHME	1	2020-09-01		1	2	3	1	3		2	1	2	3	2	2	3	2	0
CHME	1	2020-09-01	2020-09-04	1	2	3	1	3		1	1	2	2		1	3	2	0
CHME	1	2020-09-01	2020-09-05	1	2	4	1	2		1	1	2	2	2	1	3	2	0
CHME	1	2020-09-01	2020-03-01	3	2	3	1	4		1	1	2	2	1	2	3	2	0
CHME	1	2020-09-01	2020-03-01	3	2	3	1	3		1	1	1	2	1	2	3	2	0
CHME	1	2020-09-01	2020-09-02	3	2	3	1	3		1	1	2	3	1	2	3	2	0
CHME	1	2020-09-01	2020-09-07	2	2	4	1	2		2	1	2	3	1	2	3	2	0
CHME	1	2020-09-01	2020-09-11	2	2	3	1	3		3	3	2	3	1	2	3	2	0
CHME	1	2020-09-01	2020-09-12	1	2	2	1			2	1	2	2
CHME	1	2020-09-01	2020-09-12	1	2	3	1			2	1	2	2
CHME	1	2020-09-01	2020-09-10	1	2	3	1	4		2	1	2	3	2	2	3	2	0
CHME	1	2020-09-01	2020-09-10	1	2	3	1	3		2	1	2	3	2	2	3	2	0
CHME	1	2020-09-01	2020-05-04	3	2	2	1	2		1	1	1	2	2	2	3	2	0
CHME	1	2020-09-01	2019-12-01	3	2	3	1	3		1	1	1	2	2	2	3	2	0
CHME	1	2020-09-01	2020-09-09	3	2	3	1	3		2	1	2	1	2	2	3	2	0
CHME	1	2020-09-01	2020-09-12	2	2	3	1	3		2	1	2	2	2	2	3	2	0
CHME	1	2020-09-01	2020-09-14	1	2	3	1	3		2	1	2	2	2	2	3	2	0
CHME	1	2020-09-01	2020-09-12	3	2	3	1	3		2	1	2	2	2	1	3	2	0
CHME	1	2020-09-01	2020-07-16	3	2	3	1	3		1	1	2	2	1	2	3	2	0
CHME	1	2020-09-01	2020-09-15	1	2	3	1	4		1	2	2	2	2	1	3	2	0
CHME	1	2020-09-01	2020-07-01	3	2	3	1	3		1	1	2	2	1	2	3	2	0
CHME	1	2020-09-01	2020-09-01	3	2	3	1	2		1	1	2	2	1	2	3	2	0
CHME	1	2020-09-01	2019-01-01	3	2	2	1	3		1	1	1	2	2	2	3	2	0
CHME	1	2020-09-01	2019-01-01	3	2	2	1	3		1	1	1	2	2	2	3	2	0
CHME	1	2020-09-01	2020-09-17	1	2	3	1	3		1	1	2	2	2	1	3	2	0
CHME	1	2020-09-01	2020-09-20	1	2	1	1			6	1	2	2	2	2	3	2	0
CHME	1	2020-09-01	2020-09-19	1	2	4	1	1		1	3	1	2	2	1	3	2	0
CHME	1	2020-09-01	2020-09-20	1	2	3	1	3		2	1	2	2	2	1	3	2	0
CHME	1	2020-09-01	2020-09-21	1	2	2	1	2		2	2	2	2	2	2	3	2	0
CHME	1	2020-09-01	2020-03-01	3	2	3	1	3		1	1	2	2	1	2	3	2	0
CHME	1	2020-09-01	2020-09-22	1	2	3	1	3		2	1	2	2	2	2	3	2	0
CHME	1	2020-09-01	2020-09-20	1	2	3	1	3		1	2	2	3	2	1	3	2	0
CHME	1	2020-09-01	2020-09-22	1	2	3	1	3		2	3	2	2	2	2	3	2	0
CHME	1	2020-09-01	2020-09-22	1	2	3	1	3		2	1	2	2	2	2	3	2	0
CHME	1	2020-09-01	2020-04-01	1	2	3	1	3		1	1	2	2	1	2	3	2	0
CHME	1	2020-09-01	2020-08-01	3	2	3	1	3		1	1	2	2	1	2	3	2	0
CHME	1	2020-09-01	2020-07-01	3	2	3	1	3		1	1	2	2	2	2	3	2	0
CHME	1	2020-09-01	2020-09-26	1	2	3	1	3		1	1	2	2	2	1	3	2	0
CHME	1	2020-09-01	2020-09-26	1	2	3	1	3		2	1	2	2	2	2	3	2	0
CHME	1	2020-09-01		1	2	2	1	3		2	2	2	2	2	2	3	2	0
CHME	1	2020-09-01	2020-09-27	1	2	3	1	3		2	1	2	2	2	1	3	2	0
CHME	1	2020-09-01	2020-09-26	1	2	4	1	4		2	1	2	2	2	2	3	2	0
CHME	1	2020-09-01	2020-09-28	1	2	3	1	3		2	1	2	2	2	2	3	2	0
CHME	1	2020-09-01	2020-09-26	3	2	2	1	2		1	1	2	2	1	2	3	2	0
CHME	1	2020-10-01	2020-10-01	1	1	2	1	2		1	1	1	2	2	2	3	2	0
CHME	1	2020-10-01	2020-10-02	1	2	2	1	2		2	1	2	3	2	2	3	2	0
CHME	1	2020-10-01	2020-09-29	3	2	2	1	3		2	1	2	2	2	2	3	2	0
CHME	1	2020-10-01	2020-10-04	1	2	4	1	1		1	3	2	3	2	2	3	2	0
CHME	1	2020-10-01	2020-09-30	3	2	4	1	1		2	1	2	2	2	2	3	2	0
CHME	1	2020-10-01	2020-04-01	3	2	3	1	3		1	1	2	2	1	2	3	2	0
CHME	1	2020-10-01	2020-10-05	1	2	3	1	3		1	1	2	2	2	2	3	2	0
CHME	1	2020-10-01	2020-10-04	1	2	4	1	3	2	5	1	2	2	2	2	3	2	0
CHME	1	2020-10-01	2020-10-26	3	2	3	1	3		6	1	2	2	2	2	3	2	0
CHME	1	2020-10-01	2020-10-09	1	2	3	1	3		2	1	2	2	2	2	3	2	0
CHME	1	2020-10-01	2020-10-11	1	2	2	1	2		6	1	2	2	2	2	3	2	0
CHME	1	2020-10-01	2020-10-10	3	1	2	1	2		1	1	2	2	2	2	3	2	0
CHME	1	2020-10-01	2020-10-13	1	2	3	1	3		1	1	2	3	2	1	3	2	0
CHME	1	2020-10-01	2020-10-01	3	2	3	1	3		1	1	2	2	2	2	3	2	0
CHME	1	2020-10-01	2020-10-13	2	2	2	1	3		6	1	2	2	2	2	3	2	0
CHME	1	2020-10-01	2020-10-19	1	2	3	1	3		6	1	2	2	2	2	3	2	0
CHME	1	2020-10-01	2020-10-19	1	2	3	1	3		6	1	2	2	2	2	3	2	0
CHME	1	2020-10-01	2020-10-16	3	2	3	1	3		2	1	2	2	2	2	3	2	0
CHME	1	2020-10-01	2020-07-01	3	2	3	1	3		1	1	2	2	1	2	3	2	0
CHME	1	2020-10-01	2020-10-18	1	2	3	1	3		1	1	2	2	2	1	3	2	0
CHME	1	2020-10-01	2020-02-01	3	2	3	1	3		1	1	2	2	1	2	3	2	0
CHME	1	2020-10-01	2020-10-14	1	2	3	1	3		2	1	2	2	2	2	3	2	0
CHME	1	2020-10-01	2020-10-11	1	2	2	1	2		1	1	1	2	2	2	3	2	0
CHME	1	2020-10-01	2020-10-14	1	2	4	1	3		2	1	2	2	2	2	3	2	0
CHME	1	2020-10-01	2020-10-14	1	2	3	1	3		2	1	2	3	2	2	3	2	0
CHME	1	2020-10-01	2020-10-13	3	2	3	1	3		6	1	2	2	2	2	3	2	0
CHME	1	2020-10-01	2020-06-06	3	2	3	1	3		6	1	2	2	2	2	3	2	0
CHME	1	2020-10-01	2020-10-12	1	1	2	1	2		1	1	1	2	2	2	3	2	0
CHME	1	2020-10-01	2020-05-05	3	2	3	1	3		1	1	1	2	1	2	3	2	0
CHME	1	2020-10-01	2020-06-01	3	2	3	1	3		1	2	2	2	1	2	3	2	0
CHME	1	2020-10-01	2020-10-23	1	2	3	1	3		3	1	2	3	2	1	3	2	0
CHME	1	2020-10-01	2020-10-25	1	2	3	1	3		2	1	2	3	2	2	3	2	0
CHME	1	2020-10-01	2020-10-25	1	2	3	1	3		2	1	2	2	2	2	3	2	0
CHME	1	2020-10-01	2020-10-23	3	2	3	1	3		1	1	2	2	2	1	3	2	0
CHME	1	2020-10-01	2020-10-24	2	2	2	1	2		1	1	2	2	2	2	3	2	0
CHME	1	2020-10-01	2020-04-01	3	2	3	1	3		1	1	2	2	1	2	3	2	0
CHME	1	2020-10-01	2020-10-24	3	2	3	1	3		1	3	2	3	2	1	3	2	0
CHME	1	2020-10-01	2020-10-24	3	2	4	1	1	2	5	1	2	2	2	2	3	2	0
CHME	1	2020-10-01	2020-10-26	1	2	4	1	3		1	1	2	3	1	2	3	2	0
CHME	1	2020-10-01	2020-10-26	1	2	3	1	3		2	4	2	2	2	2	3	2	0
CHME	1	2020-10-01	2020-10-26	1	2	2	1	3		1	1	2	3	2	1	3	2	0
CHME	1	2020-10-01	2020-10-28	1	2	2	1			1	2	2	3	2	2	3	2	0
CHME	1	2020-10-01			2	3	1			1	0	0	0
CHME	1	2020-10-01	2020-01-01	3	2	2	1	3		1	1	2	3	1	2	3	2	0
CHME	1	2020-10-01	2020-10-05	3	2	3	1	3		1	1	1	2	1	2	3	2	0
CHME	1	2020-10-01	2020-01-01	3	2	3	1	4		1	4	2	2	1	2	3	2	0
CHME	1	2020-10-01	2020-10-29	2	2	3	1	3		1	1	1	2	2	1	3	2	0
CHME	1	2020-10-01	2020-10-30	1	2	3	1	3		1	4	1	2	2	1	3	2	0
CHME	1	2020-11-01	2020-11-02	1	2	3	1	3		1	1	2	2	2	1	3	2	0
CHME	1	2020-11-01	2020-11-04	1	1	2	1	2		1	4	2	2	2	2	3	2	0
CHME	1	2020-11-01	2020-11-03	1	2	4	1	3	2	1	1	2	3	2	1	3	2	0
CHME	1	2020-11-01	2020-11-03	1	2	4	1	3		1	1	2	3	2	1	3	2	0
CHME	1	2020-11-01	2020-11-03	1	2	4	1	3		1	1	2	3	2	1	3	2	0
CHME	1	2020-11-01	2020-08-08	3	2	3	1	3		1	1	2	2	1	2	3	2	0
CHME	1	2020-11-01	2020-11-07	1	2	4	1	3		3	1	2	3	2	1	3	2	0
CHME	1	2020-11-01	2020-11-06	1	2	3	1	3		1	1	2	2	2	1	3	2	0
CHME	1	2020-11-01	2020-11-07	1	2	2	1	2		2	1	2	2	2	2	3	2	0
CHME	1	2020-11-01	2020-11-06	1	2	3	1	3		1	1	2	2	2	1	3	2	0
CHME	1	2020-11-01	2020-11-08	1	2	3	1	3		2	1	2	3	2	1	3	2	0
CHME	1	2020-11-01	2020-11-08	1	2	4	1	1	2	5	1	2	2	2	2	3	2	0
CHME	1	2020-11-01	2020-11-04	3	2	3	1	3		6	1	2	2	2	1	3	2	0
CHME	1	2020-11-01	2020-03-01	3	2	3	1	3		1	1	2	2	1	2	3	2	0
CHME	1	2020-11-01	2020-11-09	1	2	3	1	3		1	1	2	2	1	2	3	2	0
CHME	1	2020-11-01	2020-11-10	1	2	2	1	3		2	1	2	2	2	2	3	2	0
CHME	1	2020-11-01	2020-11-11	1	2	4	1	1		1	1	2	2	2	1	3	2	0
CHME	1	2020-11-01	2020-11-09	3	2	3	1	3		6	1	2	2	2	2	3	2	0
CHME	1	2020-11-01	2020-11-11	1	2	3	1	3	2	1	2	2	3	2	1	3	2	0
CHME	1	2020-11-01	2019-03-03	3	2	2	1	3		1	1	1	2	2	1	3	2	0
CHME	1	2020-11-01	2020-10-27	3	2	3	1	4		1	1	2	2	2	2	3	2	0
CHME	1	2020-11-01	2020-11-06	3	2	3	1	4		1	1	2	2	2	2	3	2	0
CHME	1	2020-11-01	2020-11-15	1	2	2	1	3		2	1	2	2	2	2	3	2	0
CHME	1	2020-11-01	2020-11-16	2	2	3	1	4		6	1	2	2	2	1	3	2	0
CHME	1	2020-12-01	2020-10-01	3	2	3	1	3		1	1	2	2	1	2	3	2	0
CHME	1	2020-11-01	2020-11-15	1	2	2	1	3		2	1	2	2	2	2	3	2	0
CHME	1	2020-11-01	2020-11-18	1	2	3	1	4		1	1	2	2	2	1	3	2	0
CHME	1	2020-11-01	2020-11-22	1	1	2	1	2		1	1	1	2	2	2	3	2	0
CHME	1	2020-11-01	2020-11-22	1	1	2	1	2		1	1	1	2	2	2	3	2	0
CHME	1	2020-11-01	2020-11-20	1	2	3	1	4		2	1	2	2	2	2	3	2	0
CHME	1	2020-11-01	2020-11-16	2	2	3	1	4		6	1	2	2	2	2	3	2	0
CHME	1	2020-11-01	2020-11-16	1	2	2	1	3		1	1	2	2	2	2	3	2	0
CHME	1	2020-11-01	2020-11-22	1	2	3	1	3		1	1	1	2	1	2	3	2	0
CHME	1	2020-11-01	2020-11-17	1	1	3	1	2		1	1	2	3	2	2	3	2	0
CHME	1	2020-11-01	2020-08-01	3	2	3	1	4		1	1	1	2	1	2	3	2	0
CHME	1	2020-11-01	2020-05-01	3	2	3	1	3		1	1	1	2	1	2	3	2	0
CHME	1	2020-11-01	2020-11-23	1	2	3	1	4		1	1	2	3	2	1	3	2	0
CHME	1	2020-11-01	2020-11-19	3	2	2	1	3		6	1	2	2	2	2	3	2	0
CHME	1	2020-11-01	2020-07-01	3	2	3	1	4		1	1	2	2	1	2	3	2	0
CHME	1	2020-11-01	2020-11-24	1	2	3	1	3		2	1	2	2	2	2	3	2	0
CHME	1	2020-11-01	2020-11-14	2	2	3	1	4		6	1	2	2	2	2	3	2	0
CHME	1	2020-11-01	2020-11-24	1	1	2	1	3		1	1	2	2	2	2	3	2	0
CHME	1	2020-11-01	2020-11-25	1	2	2	1	4		2	1	2	2	2	2	3	2	0
CHME	1	2020-11-01	2020-11-25	1	2	4	1	1	2	5	1	1	2	2	2	3	2	0
CHME	1	2020-11-01	2020-05-05	3	2	2	1	3		1	1	1	2	1	2	3	2	0
CHME	1	2020-11-01	2020-11-26	1	2	3	1	4		1	1	2	3	2	1	3	2	0
CHME	1	2020-11-01	2020-11-26	1	2	3	1	4		6	1	2	2	2	2	3	2	0
CHME	1	2020-11-01	2020-11-26	1	2	3	1	4		6	1	2	1	2	2	3	2	0
CHME	1	2020-11-01	2020-11-30	1	2	4	1	4		1	1	2	2	2	1	3	2	0
CHME	1	2020-11-01	2020-11-23	3	2	4	1	4		3	1	2	2	2	2	3	2	0
CHME	1	2020-11-01	2020-11-26	1	2	3	1	3		1	1	2	3	2	1	3	2	0
CHME	1	2020-11-01	2020-11-28	2	2	3	1	3		6	1	2	2	1	2	3	2	0
CHME	1	2020-12-01	2020-03-01	3	2	3	1	3		1	5	2	2	1	2	3	2	0
CHME	1	2020-12-01	2020-12-01	1	2	3	1	4		1	2	2	3	2	1	3	2	0
CHME	1	2020-12-01	2020-08-01	3	2	3	1	4		1	1	1	2	1	2	3	2	0
CHME	1	2020-12-01	2020-12-01	1	2	2	1	3		2	1	2	2	2	2	3	2	0
CHME	1	2020-12-01	2020-03-01	3	2	3	1	4		1	1	1	2	1	2	3	2	0
CHME	1	2020-12-01	2020-12-06	1	2	3	1	4		2	1	2	2	2	2	3	2	0
CHME	1	2020-12-01	2020-12-04	2	2	2	1	3		2	1	2	2	2	2	3	2	0
CHME	1	2020-12-01	2020-12-05	1	2	1	1	2		6	1	2	2	2	2	3	2	0
CHME	1	2020-12-01	2020-12-06	2	2	3	1	4		1	1	2	2	1	2	3	2	0
CHME	1	2020-12-01	2020-07-01	3	2	3	1	4		1	1	2	2	1	2	3	2	0
CHME	1	2020-12-01	2020-12-08	1	2	3	1	3		1	1	2	2	2	1	3	2	0
CHME	1	2020-12-01	2020-12-07	1	2	3	1	3		1	2	2	3	2	1	3	2	0
CHME	1	2020-12-01	2020-11-20	3	1	2	1	2		1	1	2	2	2	2	3	2	0
CHME	1	2020-12-01	2020-12-10	1	2	3	1	4		6	1	2	2	2	2	3	2	0
CHME	1	2020-12-01	2020-12-08	3	2	3	1	3		6	1	2	2	2	2	3	2	0
CHME	1	2020-12-01	2020-12-10	1	2	3	1	3		1	1	2	2	2	2	3	2	0
CHME	1	2020-12-01	2020-11-27	3	2	3	1	3		1	1	1	2	1	2	3	2	0
CHME	1	2020-12-01	2020-12-12	3	2	4	1	4		3	1	2	3	2	1	3	2	0
CHME	1	2020-12-01	2020-12-11	1	2	1	1	2		1	1	2	2	2	2	3	2	0
CHME	1	2020-12-01	2020-12-15	1	2	3	1	4		1	1	2	2	2	1	3	2	0
CHME	1	2020-12-01	2020-12-14	1	2	3	1	3		6	1	2	2	2	2	3	2	0
CHME	1	2020-12-01	2020-12-15	1	2	3	1	3		1	1	2	2	2	1	3	2	0
CHME	1	2020-12-01	2020-12-17	1	2	2	1	3		1	1	1	2	2	2	3	2	0
CHME	1	2020-12-01	2020-12-17	1	2	3	1	4		1	1	2	2	2	1	3	2	0
CHME	1	2020-12-01	2020-06-01	3	2	3	1	4		1	2	2	3	1	2	3	2	0
CHME	1	2020-12-01	2020-12-19	1	2	3	1	3		6	1	2	2	2	2	3	2	0
CHME	1	2020-12-01	2020-12-12	1	1	1	1	2		2	3	1	2	2	2	3	2	0
CHME	1	2020-12-01	2020-12-01	3	1	2	1	2		2	1	1	2	2	2	3	2	0
CHME	1	2020-12-01	2020-06-01	3	2	3	1	3		1	1	1	2	1	2	3	2	0
CHME	1	2020-12-01	2020-12-20	2	2	4	1	3		7	1	2	2	2	2	3	2	0
CHME	1	2020-12-01	2020-12-21	1	2	4	1	1		5	1	2	2	2	2	3	2	0
CHME	1	2020-12-01	2020-12-23	2	2	3	1	3		1	1	2	2	2	2	3	2	0
CHME	1	2020-12-01	2020-12-24	2	2	3	1	3		1	1	2	2	2	1	3	2	0
CHME	1	2020-12-01	2020-12-27	1	2	3	1	3		6	1	2	2	2	2	3	2	0
CHME	1	2020-12-01	2020-12-28	1	2	1	1	2		1	1	2	2	2	2	3	2	0
CHME	1	2020-12-01	2020-08-01	3	2	3	1	3		1	1	2	2	1	2	3	2	0
CHME	1	2020-12-01	2020-12-28	2	2	3	1	4		6	1	2	2	2	2	3	2	0
CHME	1	2020-12-01	2020-12-29	1	2	4	1	4		1	1	2	3	2	1	3	2	0
CHME	1	2020-12-01	2020-12-28	1	2	4	1	1		5	1	2	2	2	2	3	2	0
CHME	1	2020-12-01	2020-12-23	3	2	2	1	3		1	1	2	2	2	2	3	2	0
CHME	1	2020-12-01	2020-12-29	2	2	3	1	3		6	1	2	2	2	2	3	2	0
CHME	1	2020-12-01	2020-12-29	1	1	3	1	3		1	1	2	2	2	2	3	2	0
CHME	1	2021-01-01	2020-12-30	2	2	3	1	4		1	1	2	2	2	1	3	2	0
CHME	1	2021-01-01	2020-12-29	3	2	3	1	3		6	1	2	2	2	2	3	2	0
CHME	1	2021-01-01	2021-01-03	1	2	3	1	3		6	1	2	2	2	2	3	2	0
CHME	1	2021-01-01	2021-01-03	1	2	3	1	4		1	1	2	2	2	1	3	2	0
CHME	1	2021-01-01	2021-07-01	3	2	3	1	3		1	1	2	2	1	2	3	2	0
CHME	1	2021-01-01	2021-01-03	2	2	3	1	3		6	1	2	2	2	2	3	2	0
CHME	1	2021-01-01	2021-01-03	2	2	4	1	3		1	1	2	2	2	1	3	2	0
CHME	1	2021-01-01	2020-04-01	3	2	3	1	3		1	1	2	2	1	2	3	2	0
CHME	1	2021-01-01	2021-11-01	3	2	3	1	3		1	1	2	2	1	2	3	2	0
CHME	1	2021-01-01	2020-01-10	1	1	3	1	3		6	1	2	2	2	1	3	2	0
CHME	1	2021-01-01	2020-01-09	1	2	2	1	3		1	1	1	2	2	1	3	2	0
CHME	1	2021-01-01	2021-01-11	1	1	2	1	3		1	1	2	2	2	2	3	2	0
CHME	1	2020-01-01	2021-01-12	1	2	4	1	3		1	1	2	3	2	1	3	2	0
CHME	1	2021-01-01	2021-01-13	2	2	3	1	3		1	1	2	1	2	1	3	2	0
CHME	1	2021-01-01	2021-01-13	2	2	4	1			3	1	2	3
CHME	1	2021-01-01	2021-01-16	1	2	2	1	3		2	1	2	3	2	2	3	2	0
CHME	1	2020-01-01	2021-01-17	1	2	4	1	4	2	3	1	1	3	2	1	3	2	0
CHME	1	2021-01-01	2021-01-18	1	2	2	1	2		2	1	2	2	2	2	3	2	0
CHME	1	2021-01-01	2021-01-19	1	2	2	1	2		2	1	2	2	2	2	3	2	0
CHME	1	2021-01-01	2021-01-19	1	2	3	1	4		6	1	1	2	2	2	3	2	0
CHME	1	2021-01-01	2021-01-05	3	2	3	1	4		1	1	1	2	2	2	3	2	0
CHME	1	2021-01-01	2021-01-22	1	2	3	1	4		3	1	2	3	2	1	3	2	0
CHME	1	2021-01-01	2020-01-16	2	2	4	1	4		2	1	2	2	2	2	3	2	0
CHME	1	2021-01-01	2021-01-23	1	2	3	1	3		2	1	2	3	2	2	3	2	0
CHME	1	2021-01-01	2021-01-25	1	2	4	1	3		1	1	2	2	2	1	3	2	0
CHME	1	2021-01-01		3	2	4	1	3		1	1	2	2	2	1	3	2	0
CHME	1	2021-01-01	2021-01-25	1	2	3	1	3		1	1	2	2	2	1	3	2	0
CHME	1	2021-01-01	2020-10-01	3	2	3	1	4		1	1	2	2	1	2	3	2	0
CHME	1	2021-01-01	2021-01-27	1	2	3	1	4		2	1	2	3	2	2	3	2	0
CHME	1	2021-01-01	2021-01-27	1	2	3	1	4		2	1	2	3	2	2	3	2	0
CHME	1	2021-01-01	2021-01-27	1	2	3	1	4		2	1	2	3	2	2	3	2	0
CHME	1	2021-01-01	2021-01-27	1	2	3	1	4		2	1	2	3	2	2	3	2	0
CHME	1	2021-01-01	2021-01-11	3	2	3	1	1		2	1	2	2	2	2	3	2	0
CHME	1	2021-01-01	2021-01-27	3	2	2	1	2		1	1	2	3	2	2	3	2	0
CHME	1	2021-01-01	2021-01-31	1	2	4	1	4		2	1	2	3	2	2	3	2	0
CHME	0	2021-02-01	2020-10-10	3	2	3	1	4		1	1	2	2	1	2	3	2	0
CHME	1	2021-02-01	2021-01-30	3	2	3	1	3		1	1	2	2	2	2	3	2	0
CHME	1	2021-02-01	2021-11-01	3	2	3	1	3		1	1	2	2	1	2	3	2	0
CHME	1	2021-02-01	2021-01-29	3	2	3	1	3		6	1	2	2	2	1	3	2	0
CHME	1	2021-02-01	2021-02-28	3	2	3	1	4		6	1	2	2	2	2	3	2	0
CHME	1	2021-02-01	2020-05-01	3	2	3	1	4		1	1	1	2	2	1	3	2	0
CHME	1	2021-02-01	2020-01-28	3	2	1	1			6	1	1	2	2	2	3	2	0
CHME	1	2021-02-01	2021-02-07	3	2	4	1	1		7	1	2	2	2	2	3	2	0
CHME	1	2021-02-01	2021-02-05	3	2	3	1	4		1	3	2	3	2	1	3	2	0
CHME	1	2021-02-01	2021-02-08	1	2	4	1	4	2	2	2	2	3	1	2	3	2	0
CHME	1	2021-02-01	2021-02-08	2	2	3	1	3		1	1	2	2	2	1	3	2	0
CHME	1	2021-02-01	2021-01-01	3	2	3	1	3		6	1	2	2	2	2	3	2	0
CHME	1	2021-02-01		3	2	3	1	4		1	1	2	2	2	2	3	2	0
CHME	1	2021-02-01		3	2	2	1	3		1	1	2	2	2	2	3	2	0
CHME	1	2021-02-01	2021-02-07	3	2	2	1	3		1	1	2	2	2	2	3	2	0
CHME	1	2021-02-01	2021-01-25	3	2	2	1	3		1	1	2	2	2	2	3	2	0
CHME	1	2021-02-01	2021-02-11	1	2	4	1	3		1	1	2	2	2	1	3	2	0
CHME	1	2021-02-01	2021-02-08	2	2	3	1	4		3	1	2	3	2	1	3	2	0
CHME	1	2021-02-01	2021-02-12	1	2	2	1	3		2	1	2	3	2	2	3	2	0
CHME	1	2021-02-01	2021-02-14	1	2	2	1	4		6	1	2	2	2	1	3	2	0
CHME	1	2021-02-01	2021-02-08	1	2	1	1			1	1	2	2	2	2	3	2	0
CHME	1	2021-02-01	2021-02-13	1	2	4	1	4		1	1	2	2	2	1	3	2	0
CHME	1	2021-02-01	2021-02-15	1	2	3	1	3		2	1	2	3	2	2	3	2	0
CHME	1	2021-02-01	2021-02-14	3	2	1	1			6	1	2	2	2	2	3	2	0
CHME	1	2021-02-01	2021-02-16	1	2	3	1	4		2	1	2	2	2	2	3	2	0
CHME	1	2021-02-01	2021-02-17	1	2	4	1	4		3	1	2	3	2	1	3	2	0
CHME	1	2021-02-01	2021-02-17	1	2	2	1	2		2	1	2	2	2	2	3	2	0
CHME	1	2021-02-01	2020-07-01	3	2	3	1	4		1	1	1	2	1	2	3	2	0
CHME	1	2021-02-01	2021-02-17	1	1	2	1	2		1	1	1	2	2	2	3	2	0
CHME	1	2021-02-01	2021-02-17	1	2	3	1	3		1	1	2	2	2	1	3	2	0
CHME	1	2021-02-01	2021-02-18	1	1	1	1	2		1	1	1	2	2	2	3	2	0
CHME	1	2021-02-01	2021-02-19	1	2	4	1	3	2	2	1	2	3	2	2	3	2	0
CHME	1	2021-02-01	2021-02-19	1	2	3	1	3		2	1	2	2	2	1	3	2	0
CHME	1	2021-02-01	2021-02-21	2	2	3	1	4		2	1	2	3	2	2	3	2	0
CHME	1	2021-02-01	2021-02-24	2	2	4	1	4		3	3	2	3	2	1	3	2	0
CHME	1	2021-02-01	2021-02-25	2	2	3	1	4	2	5	1	2	2	2	2	3	2	0
CHME	1	2021-02-01	2021-02-24	2	2	3	1	3		6	1	2	2	2	2	3	2	0
CHME	1	2021-02-01	2021-02-25	1	2	4	1	4		1	1	1	2	2	1	3	2	0
CHME	1	2021-02-01	2021-02-26	2	2	4	1	3		2	1	2	3	2	1	3	2	0
CHME	1	2021-02-01	2021-02-26	1	2	2	1	3		1	1	2	2	2	2	3	2	0
CHME	1	2021-02-01	2020-07-01	3	2	3	1	4		1	1	2	2	1	2	3	2	0
CHME	1	2021-02-01	2021-02-24	3	2	3	1	4		1	1	1	2	2	2	3	2	0
CHME	1	2021-02-01	2021-02-26	1	2	3	1	4		3	1	2	3	2	1	3	2	0
CHME	1	2021-02-01	2020-11-01	3	2	3	1	4		1	1	2	2	1	2	3	2	0
CHME	1	2021-02-01	2021-02-26	2	1	2	1	3		1	1	2	2	2	2	3	2	0
CHME	1	2021-03-01	2021-03-01	1	2	2	1	3		2	1	2	2	2	2	3	2	0
CHME	1	2021-03-01	2020-11-01	3	2	3	1	4		1	1	2	2	1	2	3	2	0
CHME	1	2021-03-01	2020-10-01	3	2	3	1	4		1	1	1	2	1	2	3	2	0
CHME	1	2021-03-01	2021-03-02	1	2	2	1	4		2	1	2	2	2	2	3	2	0
CHME	1	2021-02-01	2021-02-15	3	2	3	1	3		1	1	2	2	2	2	3	2	0
CHME	1	2021-03-01	2021-03-05	1	2	1	1			1	1	2	3	2	2	3	2	0
CHME	1	2021-03-01	2021-03-06	1	2	3	1	4		2	1	2	2	2	2	3	2	0
CHME	1	2021-03-01	2021-03-08	1	2	2	1	3		2	1	1	2	2	2	3	2	0
CHME	1	2021-03-01	2021-03-08	1	2	2	1	4		1	1	2	3	2	1	3	2	0
CHME	1	2021-03-01	2020-09-01	3	2	3	1	3		1	1	2	3	1	2	3	2	0
CHME	1	2021-03-01	2021-03-08	2	2	3	1	2		1	1	2	2	2	1	3	2	0
CHME	1	2021-03-01	2020-12-01	3	2	3	1	4		1	1	1	2	1	2	3	2	0
CHME	1	2021-03-01	2021-03-10	1	2	4	1	1		5	0	1	2	1	2	3	2	0
CHME	1	2021-03-01	2021-03-08	2	2	3	1	3		2	1	2	2	2	2	3	2	0
CHME	0	2021-03-01	2020-10-01	3	2	4	1	4		1	1	1	2	1	2	3	2	0
CHME	1	2021-03-01	2021-03-12	2	2	3	1	4		2	1	2	2	2	2	3	2	0
CHME	1	2021-03-01	2021-03-13	1	1	2	1	2		1	1	2	2	2	2	3	2	0
CHME	1	2021-03-01	2020-12-31	3	2	3	1	4		1	1	2	2	1	2	3	2	0
CHME	1	2021-03-01	2021-03-13	1	2	2	1	3		1	1	2	3	2	2	3	2	0
CHME	1	2021-03-01	2021-03-05	3	1	2	1	2		1	1	2	2	2	2	3	2	0
CHME	1	2021-03-01	2021-03-13	2	2	2	1	3		6	1	2	3	2	1	3	2	0
CHME	1	2021-03-01	2021-03-17	1	2	3	1	4		1	1	2	3	2	1	3	2	0
CHME	1	2021-03-01	2021-03-17	1	2	3	1	3		1	1	2	2	2	2	3	2	0
CHME	1	2021-03-01	2021-03-17	2	2	2	1	3		2	1	2	3	2	2	3	2	0
CHME	1	2021-03-01	2021-03-16	1	2	2	1	2		2	1	2	3	2	2	3	2	0
CHME	1	2021-03-01	2021-03-19	1	2	3	1	3		1	1	2	1	2	1	3	2	0
CHME	1	2021-03-01	2021-03-23	1	2	1	1			2	1	2	3	2	2	3	2	0
CHME	1	2021-03-01	2021-03-21	3	2	4	1	3		1	1	2	2	2	2	3	2	0
CHME	1	2021-03-01	2021-03-12	3	2	3	1	4		1	1	1	2	1	2	3	2	0
CHME	1	2021-03-01	2021-03-29	1	2	1	1			1	1	2	2	2	2	3	2	0
CHME	1	2021-03-01	2021-02-01	3	2	3	1	4		1	1	2	2	1	2	3	2	0
CHME	1	2021-03-01	2021-02-28	3	2	2	1	3		1	1	2	2	2	2	3	2	0
CHME	0	2021-03-01	2020-11-01	3	2	3	1	3		2	1	2	2	2	2	3	2	0
CHME	1	2021-03-01	2021-03-31	1	2	3	1	4		2	1	2	3	2	1	3	2	0
CHME	1	2021-04-01	2021-03-30	2	2	1	1			1	1	2	2	2	2	3	2	0
CHME	1	2021-04-01	2021-04-01	2	2	3	1	3		6	1	2	2	2	2	3	2	0
CHME	1	2021-04-01	2021-04-02	1	2	3	1	3		2	1	2	3	2	2	3	2	0
CHME	1	2021-04-01	2021-04-04	1	2	3	1	4		6	1	2	2	2	2	3	2	0
CHME	1	2021-04-01	2021-03-22	3	2	3	1	3		1	1	2	2	2	2	3	2	0
CHME	1	2021-04-01	2021-04-07	1	2	3	1	3		5	1	2	3	2	2	3	2	0
CHME	1	2021-04-01	2020-12-01	3	2	3	1	3		1	1	1	2	1	2	3	2	0
CHME	1	2021-04-01	2021-04-05	3	2	3	1	3		6	1	2	2	2	2	3	2	0
CHME	1	2021-04-01	2021-04-08	2	2	3	1	3		1	1	1	2	2	1	3	2	0
CHME	1	2021-04-01	2021-04-08	1	2	4	1	3		1	1	2	2	2	1	3	2	0
CHME	1	2021-04-01	2021-04-09	1	2	2	1	3		2	1	1	2	2	2	3	2	0
CHME	1	2021-04-01	2021-04-09	1	2	1	1	2		2	1	2	2	2	2	3	2	0
CHME	1	2021-04-01	2021-04-10	2	2	2	1	3		1	1	2	2	2	2	3	2	0
CHME	1	2021-04-01	2021-04-01	3	2	3	1	4		1	1	2	2	2	2	3	2	0
CHME	1	2021-04-01	2021-04-11	2	2	3	1	4		6	1	2	2	2	2	3	2	0
CHME	1	2021-04-01	2021-01-01	3	2	3	1	3		1	1	2	2	1	2	3	2	0
CHME	1	2021-04-01	2021-04-09	2	2	4	1	3		2	1	2	2	2	2	3	2	0
CHME	1	2021-04-01	2021-04-14	2	2	2	1	3		2	1	2	2	2	2	3	2	0
CHME	1	2021-04-01		3	2	4	1	1		1	1	2	2	2	2	3	2	0
CHME	1	2021-04-01	2020-12-01	3	2	3	1	3		1	1	1	3	1	2	3	2	0
CHME	1	2021-04-01	2021-04-15	2	2	2	1	3		2	1	2	2	2	2	3	2	0
CHME	1	2021-04-01	2021-04-16	2	2	3	1	3		1	1	2	1	2	1	3	2	0
CHME	1	2021-04-01	2020-12-01	3	2	3	1	3		1	1	1	2	1	2	3	2	0
CHME	1	2021-04-01	2021-04-17	3	2	3	1	3		2	1	2	2	2	2	3	2	0
CHME	1	2021-04-01	2020-12-01	3	2	3	1	4		1	1	1	2	1	2	3	2	0
CHME	1	2021-04-01	2020-09-01	3	2	3	1	2		1	1	2	2	1	2	3	2	0
CHME	1	2021-04-01	2021-04-19	2	2	3	1	3		2	1	1	2	2	2	3	2	0
CHME	1	2021-04-01	2021-04-21	1	2	3	1	1		1	1	1	2	2	1	3	2	0
CHME	1	2021-04-01	2020-12-01	3	2	3	1	3		1	1	2	2	1	2	3	2	0
CHME	1	2021-04-01	2021-04-23	1	2	3	1	3		6	1	2	2	2	2	3	2	0
CHME	1	2021-04-01	2021-04-24	3	2	1	1			6	1	2	2	2	2	3	2	0
CHME	1	2021-04-01	2021-01-01	3	2	4	1	3		1	1	2	2	1	2	3	2	0
CHME	1	2021-04-01	2020-11-01	3	2	3	1	3		1	1	2	2	1	2	3	2	0
CHME	1	2021-04-01	2021-04-29	1	2	3	1	3		2	1	2	3	2	1	3	2	0
CHME	1	2021-04-01	2021-04-30	1	1	2	1	3		1	1	2	2	2	2	3	2	0
CHME	1	2021-04-01	2021-04-27	3	2	2	1	3		6	1	2	2	2	2	3	2	0
CHME	1	2021-04-01	2021-04-28	2	2	3	1	3		6	1	2	2	2	1	3	2	0
CHME	1	2021-05-01	2021-05-02	1	2	3	1	3		2	1	2	1	2	2	3	2	0
CHME	1	2021-05-01	2021-05-02	1	2	3	1	4		1	1	2	2	1	2	3	1	2
CHME	1	2021-05-01	2020-12-01	3	2	3	1	3		1	1	1	2	1	2	3	2	0
CHME	1	2021-05-01	2021-05-01	3	2	3	1	3		1	1	2	2	2	2	3	2	0
CHME	1	2021-05-01	2021-05-04	1	2	3	1	3		2	1	2	3	2	2	3	2	0
CHME	1	2021-05-01	2021-05-03	3	2	3	1	3		2	1	2	3	2	2	3	2	0
CHME	1	2021-05-01	2021-05-03	3	2	3	1	3		6	1	2	2	2	2	3	2	0
CHME	1	2021-05-01	2021-05-08	1	1	2	1	3		1	1	2	3	2	2	3	2	0
CHME	1	2021-05-01	2021-05-07	2	2	3	1	3		1	1	2	3	2	1	3	2	0
CHME	1	2021-05-01	2021-05-10	1	2	3	1	3		1	1	1	2	1	2	3	2	0
CHME	1	2021-05-01	2021-05-10	1	2	3	1	3		1	1	2	2	2	1	3	2	0
CHME	1	2021-05-01	2021-05-11	1	2	2	1	3		3	1	2	3	2		3	2	0
CHME	1	2021-05-01	2021-05-13	1	2	3	1	4		1	1	2	3	2	1	3	2	0
CHME	1	2021-05-01	2021-05-13	1	2	3	1	3		6	1	2	2	2	2	3	2	0
CHME	1	2021-05-01	2021-05-14	1	2	3	1	3		6	1	2	2	2	2	3	2	0
CHME	1	2021-05-01	2021-04-01	3	2	3	1	3		1	1	2	3	1	2	3	2	0
CHME	1	2021-05-01	2021-05-15	1	2	2	1	3		2	1	2	2	2	2	3	2	0
CHME	1	2021-05-01	2021-05-16	1	2	3	1	4		2	1	2	2	2	2	3	2	0
CHME	1	2021-05-01	2021-03-01	3	2	3	1	3		1	1	2	2	1	2	3	2	0
CHME	1	2021-05-01			2	3	1			1	1	2	2
CHME	1	2021-05-01	2021-05-16	2	2	3	1	3		3	1	2	3	2	1	3	2	0
CHME	1	2021-05-01	2021-05-18	1	2	2	1	2		1	1	2	2	2	2	3	2	0
CHME	1	2021-05-01	2021-05-12	3	2	4	1	2		3	1	2	3	2	2	3	2	0
CHME	1	2021-05-01	2021-05-18	2	2	3	1	4		3	1	2	2	2	1	3	2	0
CHME	1	2021-05-01	2021-03-18	2	2	3	1	4		3	1	2	2	2	1	3	2	0
CHME	1	2021-05-01	2021-03-18	2	2	3	1	4		3	1	2	3	2	1	3	2	0
CHME	1	2021-05-01	2021-05-19	1	2	3	1	4		1	1	2	2	2	1	3	2	0
CHME	1	2021-05-01	2021-05-19	1	1	1	1			1	1	2	2	2	2	3	2	0
CHME	1	2021-05-01	2021-05-19	2	2	4	1	4		1	1	2	2	2	1	3	2	0
CHME	1	2021-05-01	2021-03-01	3	2	4	1	3		1	1	2	2	1	2	3	2	0
CHME	1	2021-05-01	2021-05-21	1	2	3	1	4		1	1	2	2	1	1	3	2	0
CHME	1	2021-05-01	2021-05-21	1	2	3	1	4		2	1	2	3	2	2	3	2	0
CHME	1	2021-05-01	2021-05-21	2	2	3	1	4		1	1	2	2	2	1	3	2	0
CHME	1	2021-05-01	2021-05-20	2	2	3	1	3		6	1	2	2	2	2	3	2	0
CHME	1	2021-05-01	2021-05-21	2	2	3	1	3		1	1	2	2	2	1	3	2	0
CHME	1	2021-05-01	2021-03-20	3	2	3	1	3		1	1	1	2	1	2	3	2	0
CHME	1	2021-05-01	2021-05-18	2	2	3	1	3		6	1	2	2	2	2	3	2	0
CHME	1	2021-05-01	2021-02-01	3	2	3	1	3		1	1	1	2	1	2	3	2	0
CHME	1	2021-05-01	2021-05-26	1	2	4	1	3		1	1	2	3	2	1	3	2	0
CHME	1	2021-05-01	2021-03-01	3	2	3	1	3		3	1	1	3	1	2	3	2	0
CHME	1	2021-05-01	2021-04-01	3	2	3	1	3		1	1	1	2	1	2	3	2	0
CHME	1	2021-05-01	2021-05-25	1	2	3	1	3		1	1	2	3	2	1	3	2	0
CHME	1	2021-05-01	2021-05-25	2	2	2	1	3		1	0	2	3	2	1	3	2	0
CHME	1	2021-05-01	2021-12-30	3	2	3	1	3		1	1	2	2	1	2	3	2	0
CHME	1	2021-05-01	2021-05-22	2	2	4	1	1		5	1	2	1	2	2	3	2	0
CHME	1	2021-05-01	2021-01-01	3	2	3	1	3		1	1	1	2	1	2	3	2	0
CHME	1	2021-05-01	2021-05-27	2	2	3	1	3		6	1	1	2	2	1	3	2	0
CHME	1	2021-05-01	2021-05-28	1	2	3	1	4		2	1	2	3	2	2	3	2	0
CHME	1	2021-05-01	2021-01-01	3	2	3	1	3		1	1	1	2	1	2	3	2	0
CHME	1	2021-05-01	2020-11-01	3	2	3	1	4		1	1	2	2	1	2	3	2	0
CHME	1	2021-05-01	2021-05-28	1	2	3	1	3		1	1	2	2	2	1	3	2	0
CHME	1	2021-05-01	2021-05-30	2	2	4	1	1	2	1	1	2	3	2	1	3	2	0
CHME	1	2021-05-01	2021-05-29	2	2	2	1	1		6	1	1	2	2	2	3	2	0
CHME	1	2021-05-01	2021-05-30	2	2	4	1	4	2	3	1	2	3	2	1	3	2	0
CHME	1	2021-06-01	2021-06-01	1	2	3	1	4		2	1	2	3	2	2	3	2	0
CHME	1	2021-06-01	2021-05-31	2	2	3	1	3		6	1	2	2	2	1	3	2	0
CHME	1	2021-06-01	2021-05-31	3	2	3	1	4		6	1	2	2	2	2	3	2	0
CHME	1	2021-06-01	2021-05-29	3	2	4	1	4		1	1	2	2	2	1	3	2	0
CHME	1	2021-06-01	2021-05-28	3	2	1	1			1	1	2	2	2	2	3	2	0
CHME	1	2021-06-01	2021-06-02	2	2	2	1	3		1	1	2	2	2	1	3	2	0
CHME	1	2021-06-01	2021-01-03	3	2	3	1	3		1	1	1	2	1	2	3	2	0
CHME	1	2021-06-01	2021-06-07	1	2	3	1	2		1	1	1	2	2	1	3	2	0
CHME	1	2021-06-01	2021-05-30	3	2	3	1	3		1	1	1	2	2	2	3	2	0
CHME	1	2021-06-01	2021-06-02	2	2	3	1	2		1	1	1	2	2	1	3	2	0
CHME	1	2021-06-01	2021-06-03	2	2	3	1	3		1	1	1	2	2	1	3	2	0
CHME	1	2021-06-01	2021-06-02	2	2	2	1	2		2	1	1	2	2	2	3	2	0
CHME	1	2021-06-01	2021-06-07	2	2	3	1	4		1	1	2	2	2	1	3	2	0
CHME	1	2021-06-01	2021-05-01	3	2	3	1	3		1	1	2	3	2	1	3	2	0
CHME	1	2021-06-01	2021-06-10	1	2	3	1	3		6	1	2	2	2	2	3	2	0
CHME	1	2021-06-01	2021-06-08	2	2	3	1	3		1	1	2	3	2	1	3	2	0
CHME	1	2021-06-01	2021-06-09	2	2	4	1	4	2	5	1	2	1	2	2	3	2	0
CHME	1	2021-06-01	2021-06-09	2	2	3	1	4		6	1	2	2	2	2	3	2	0
CHME	1	2021-06-01	2021-06-10	1	1	2	1	3		2	1	2	2	2	2	3	2	0
CHME	1	2021-06-01	2021-06-12	1	2	2	1	3		2	1	2	2	2	2	3	2	0
CHME	1	2021-06-01	2021-06-11	2	2	4	1	4		1	1	2	2	2	1	3	2	0
CHME	1	2021-06-01	2021-10-25	3	2	3	1	1	1	1	1	2	2	1	2	2	2	0
CHME	1	2021-06-01	2021-06-13	2	2	2	1	3		2	1	2	2	2	2	2	2	0
CHME	1	2021-06-01	2021-06-13	2	2	3	1	3		2	1	2	2	2	2	3	2	0
CHME	1	2021-06-01	2021-06-14	1	2	4	1	1		1	1	2	1	2	1	3	2	0
CHME	1	2021-06-01	2021-03-17	3	2	3	1	4		6	1	2	2	2	2	3	2	0
CHME	1	2021-06-01	2021-06-10	2	2	3	1	3		1	1	2	2	2	1	3	2	0
CHME	1	2021-06-01	2021-06-15	1	2	3	1	3		1	1	2	3	2	1	3	2	0
CHME	1	2021-06-01	2021-06-15	2	2	3	1	3		6	1	2	2	2	1	3	2	0
CHME	1	2021-06-01	2021-06-09	3	2	3	1	3		6	1	2	2	2	2	3	2	0
CHME	1	2021-06-01	2021-06-15	2	2	3	1	3		3	1	2	3	2	1	3	2	0
CHME	1	2021-06-01	2021-06-17	2	2	4	1	1	2	3	1	2	3	2	1	3	2	0
CHME	1	2021-06-01	2021-06-15	2	2	2	1	3		2	1	2	2	2	2	3	2	0
CHME	1	2021-06-01	2021-06-17	2	2	3	1	3		6	1	2	2	1	2	3	2	0
CHME	1	2021-06-01	2021-05-06	3	2	3	1	3		1	1	2	2	1	2	3	2	0
CHME	1	2021-06-01	2021-06-18	2	2	3	1	3		3	1	2	2	2	1	3	2	0
CHME	1	2021-06-01	2021-05-01	3	2	3	1	3		1	1	2	2	1	2	3	2	0
CHME	1	2021-06-01	2021-06-21	2	2	3	1	3		1	1	2	2	2	1	3	2	0
CHME	1	2021-06-01	2021-06-21	2	2	4	1	3		1	1	2	3	2	1	3	2	0
CHME	1	2021-06-01	2021-06-18	1	2	3	1	4		6	1	2	2	2	2	3	2	0
CHME	1	2021-06-01	2021-06-20	1	2	3	1	4		6	1	1	2	2	2	3	2	0
CHME	1	2021-06-01	2021-01-01	3	2	3	1	3		1	1	2	2	1	2	3	2	0
CHME	1	2021-06-01	2021-06-21	1	2	4	1	4		2	1	2	3	2	2	3	2	0
CHME	1	2021-06-01	2021-06-18	3	2	3	1	3		1	1	2	3	2	2	3	2	0
CHME	1	2021-06-01	2020-09-01	3	2	3	1	3		1	1	1	2	1	2	3	2	0
CHME	1	2021-06-01	2021-04-01	3	2	3	1	4		1	1	1	2	1	2	3	2	0
CHME	1	2021-06-01	2021-06-21	2	2	4	1	3		5	1	2	2	2	2	3	2	0
CHME	1	2021-06-01	2021-06-12	3	2	2	1	2		1	1	2	2	2	2	3	2	0
CHME	1	2021-06-01	2021-06-23	1	2	4	1	3		3	1	2	3	2	1	3	2	0
CHME	1	2021-06-01	2021-06-20	3	2	3	1	3		3	1	2	2	2	1	3	2	0
CHME	1	2021-06-01	2021-06-27	1	2	3	1	4		6	1	2	2	2	2	3	2	0
CHME	1	2021-06-01	2020-11-01	3	2	3	1	3		1	1	2	2	1	2	3	2	0
CHME	1	2021-06-01	2021-06-26	2	2	3	1	3		6	1	2	2	2	2	3	2	0
CHME	1	2021-06-01	2021-06-28	2	2	1	1			2	1	2	2	2	2	3	2	0
CHME	1	2021-06-01	2021-06-27	2	2	1	1			1	1	2	2	2	2	3	2	0
CHME	1	2021-06-01	2021-06-26	2	2	2	1	2		2	1	2	3	2	2	3	2	0
CHME	1	2021-06-01	2021-03-01	3	2	3	1	3		1	1	2	2	1	2	3	2	0
CHME	1	2021-06-01	2021-06-23	3	2	2	1	2		1	1	1	2	2	2	3	2	0
CHME	1	2021-06-01	2021-06-27	2	2	1	1			1	1	2	2	2	2	3	2	0
CHME	1	2021-06-01	2021-06-27	2	2	1	1	2		1	1	2	2	2	2	3	2	0
CHME	1	2021-06-01	2021-06-28	3	2	2	1	2		2	1	2	3	2	2	3	2	0
CHME	1	2021-06-01	2021-06-29	2	2	3	1	3		2	1	2	2	2	2	3	2	0
CHME	1	2021-06-01	2021-06-30	1	2	1	1			1	1	2	2	2	2	3	2	0
CHME	1	2021-06-01	2021-06-08	2	2	2	1	3		2	1	2	3	2	2	3	2	0
CHME	1	2021-07-01	2021-07-01	1	2	3	1	2		6	1	2	2	2	1	3	2	0
CHME	1	2021-07-01	2021-07-30	2	2	3	1	1		6	2	2	2	2	2	3	2	0
CHME	1	2021-07-01	2021-07-01	1	2	3	1	3		6	2	2	3	2	2	3	2	0
CHME	1	2021-07-01	2021-07-02	2	1	2	1	3		2	7	1	2	2	2	3	2	0
CHME	1	2021-07-01	2021-07-01	3	2	3	1	1		1	1	1	2	1	2	3	2	0
CHME	1	2021-07-01	2021-07-03	2	2	4	1			5	1	1	1	1	2	3	2	0
CHME	1	2021-07-01	2021-07-04	2	2	4	1	4		1	2	2	3	2	2	3	2	0
CHME	1	2021-07-01	2021-07-06	1	2	3	1	3		1	0	2	2	2	1	3	2	0
CHME	1	2021-07-01	2020-01-01	3	2	3	1	2		1	0	1	2	1	2	3	2	0
CHME	1	2021-07-01	2021-07-01	3	2	4	1			7	2	2	1	2	2	3	2	0
CHME	1	2021-07-01	2021-07-01	3	2	3	1			6	2	1	2	2	2	3	2	0
CHME	1	2021-07-01	2021-01-01	3	2	4	1	1		1	4	1	2	1	2	3	2	0
CHME	1	2021-07-01	2021-07-01	3	2	3	1			6	1	2	2	1	2	3	2	0
CHME	1	2021-07-01	2021-07-01	3	2	3	1	4		6	1	2	2	2	2	3	2	0
CHME	0	2021-07-01	2020-12-01	3	2	4	1	1		1	4	1	2	1	2	3	2	0
CHME	1	2021-07-01	2021-07-08	1	2	4	1			7	1	2	1	2	2	3	2	0
CHME	1	2021-07-01	2021-07-08	3	2	4	1			7	1	1	1	2	2	3	2	0
CHME	1	2021-07-01	2021-07-08	2	2	4	1			3	1	2	3	2	1	3	2	0
CHME	1	2021-07-01	2021-07-11	1	2	4	1		2	7	1	2	1	1	2	3	2	0
CHME	1	2021-07-01	2021-03-01	3	2	3	1	2		1	1	1	2	1	2	3	2	0
CHME	1	2021-07-01	2021-07-12	1	2	2	1	2		2	2	1	2	2	2	3	2	0
CHME	1	2021-07-01	2021-07-13	2	2	3	1	4		3	7	2	3	2	1	3	2	0
CHME	1	2021-07-01	2021-06-01	3	2	4			3	7	1	1	1	2	2	3	2	0
CHME	1	2021-07-01	2021-07-12	1	2	3	1	4	2	6	1	1	1	2	2	3	2	0
CHME	1	2021-07-01	2021-07-14	1	2	2	1	2		1	7	2	2	2	2	3	2	0
CHME	1	2021-07-01	2021-07-13	3	2	4	1	2	1	1	1	2	3	2	1	3	2	0
CHME	1	2021-07-01	2021-07-13	1	2	3	1	3	1	2	1	2	2	2	2	3	2	0
CHME	1	2021-07-01	2021-07-13	1	2	3	1			2	1	2	2	2	2	3	2	0
CHME	1	2021-07-01	2021-07-18	1	2	4				7	1	2	1	2	2	3	2	0
CHME	1	2021-07-01	2021-07-18	1	2	2	1			2	1	2	2	2	2	3	2	0
CHME	1	2021-07-01	2021-07-18	1	2	3	1			2	6	2	2	2	2	3	2	0
CHME	1	2021-07-01	2021-07-13	3	2	4	1			2	1	2	1	2	2	3	2	0
CHME	1	2021-07-01		3	2	3	1	3		1	1	1	1	2	2	3	2	0
CHME	1	2021-07-01	2021-06-14	3	2	3	1	3		6	2	2	3	2	2	3	2	0
CHME	1	2021-07-01	2021-07-18	1	2	3	1			6	0	2	2	2	2	3	2	0
CHME	1	2021-07-01	2021-07-17	2	2	4	1	1	1	1	1	2	2	2	2	3	2	0
CHME	1	2021-07-01	2021-07-18	3	2	4	1			7	0	2	1	2	2	3	2	0
CHME	1	2021-07-01	2021-07-18	3	2	3	1	2	1	2	1	2	2	2		3	2	0
CHME	1	2021-07-01	2021-07-21	2	2	3	1	3	1	2	2	2	3	2	2	3	2	0
CHME	1	2021-07-01	2021-04-01	3	2	3	1	3	1	1	1	2	1	1	2	3	2	0
CHME	1	2021-07-01	2021-07-23	1	2	3	1			2	1	2	3	2	2	3	2	0
CHME	1	2021-07-01	2021-07-23	1	2	4	1	3	2	7	1	2	1	1	2	3	2	0
CHME	0	2021-07-01	2021-07-22	3	2	3	1	3	1	1	3	2	2	2	1	3	2	0
CHME	1	2021-07-01	2021-07-25	1	2	3	1	1	1	2	3	2	2	2	2	3	2	0
CHME	1	2021-07-01	2021-07-24	3	2	2	1	3	1	2	1	2	4	2	2	3	2	0
CHME	1	2021-07-01	2021-07-25	3	2	4	1	1	1	1	1	1	2	2	1	3	2	0
CHME	1	2021-07-01	2021-03-01	3	2	4	1	3	2	1	2	2	3	1	2	3	2	0
CHME	1	2021-07-01	2019-01-01	3	2	3	1	4	1	1	1	1	1	1	2	3	2	0
CHME	1	2021-07-01	2021-07-21	3	2	3	1	4	1	3	3	2	3	1	2	3	2	0
CHME	1	2021-07-01	2021-07-30	2	2	3	1	3	1	2	1	2	2	2	1	3	2	0
CHME	1	2021-07-01	2021-07-28	1	2	2	1			1	1	2	2	2	2	3	2	0
CHME	1	2021-07-01	2021-07-28	1	2	1	1			2	1	2	2	2	2	3	2	0
CHME	1	2021-08-01	2021-03-01	3	2	3	1			1	1	1	2	1	2	3	2	0
CHME	1	2021-08-01	2021-08-02	1	2	3	1	4	1	1	1	1	2	2	1	3	2	0
CHME	1	2021-08-01	2021-07-31	3	2	3	1	3	1	3	7	2	3	2	2	3	2	0
CHME	1	2021-08-01	2021-08-01	3	2	2	1	3	1	2	4	2	2	2	2	3	2	0
CHME	1	2021-08-01	2021-08-03	1	2	3	1	2	1	1	6	2	2	2	1	3	2	0
CHME	1	2021-08-01	2021-03-01	1	2	3	1	1	1	1	3	2	2	2	2	3	2	0
CHME	1	2021-08-01	2021-07-23	3	2	3	1	2	1	1	7	2	2	2	2	3	2	0
CHME	1	2021-08-01	2021-08-04	1	2	3	1	2	1	2	1	2	3	2	1	3	2	0
CHME	1	2021-08-01	2021-03-01	3	2	3	1	3	1	1	1	1	2	1	2	3	2	0
CHME	1	2021-08-01	2021-08-04	1	2	4	1			5	1	2	1	2	2	3	2	0
CHME	1	2021-08-01	2021-08-02	2	2	3	1			6	4	2	5	2	1	3	2	0
CHME	1	2021-08-01	2021-08-05	1	2	1	1	2		2	2	2	3	2	2	3	2	0
CHME	1	2021-08-01	2021-01-01	3	2	3	1	3	1	1	1	1	1	1	2	3	2	0
CHME	1	2021-08-01	2021-08-04	1	2	3	1	3	1	1	2	2	3	2	1	3	2	0
CHME	1	2021-08-01	2021-01-01	3	2	3	1	4	1	2	1	1	1	2	2	3	2	0
CHME	1	2021-08-01	2021-03-01	3	2	3	1	4	1	1	4	1	2	1	2	3	2	0
CHME	1	2021-08-01	2021-08-06	1	2	4	1		3	1	1	2	3	2	1	3	2	0
CHME	1	2021-08-01	2021-07-22	3	2	3	1			6	1	0	5	2	2	3	2	0
CHME	1	2021-08-01	2021-08-06	1	2	1	1			3	1	1	3	2	2	3	2	0
CHME	1	2021-08-01	2021-07-06	3	2	3	1	3	1	2	2	2	5	2	2	3	2	0
CHME	1	2021-08-01	2021-08-06	1	2	3	1	1	1	1	7	2	2	2	1	3	2	0
CHME	1	2021-08-01	2021-08-08	1	2	3	1	1	1	1	7	2	2	2	1	3	2	0
CHME	1	2021-08-01	2021-08-08	1	2	3	1			2	2	2	2	2	2	3	2	0
CHME	1	2021-08-01	2021-08-11	1	2	3	1	2	1	1	1	1	1	2	1	3	2	0
CHME	1	2021-08-01	2021-08-08	3	2	3	1	3	1	6	2	2	5	2	2	3	2	0
CHME	1	2021-08-01	2021-08-12	1	1	2	1	3	1	1	1	1	2	2	2	3	2	0
CHME	1	2021-08-01	2021-08-11	1	2	3	1	4	1	6	2	2	3	2	2	3	2	0
CHME	1	2021-08-01	2021-01-01	3	2	3	1			1	1	1	2	1	2	3	2	0
CHME	1	2021-08-01	2021-08-09	3	2	4	1			7	6	2	5	2	1	3	2	0
CHME	1	2021-08-01	2021-08-13	1	2	4	1			1	1	2	3	2	1	3	2	0
CHME	1	2021-08-01	2021-08-13	1	2	3	1			1	2	2	3	2	1	3	2	0
CHME	1	2021-08-01	2021-08-14	1	2	3	1	3	1	1	7	2	2	2	1	3	2	0
CHME	1	2021-08-01	2021-01-01	3	2	3	1			1	0	1	2	1	2	3	2	0
CHME	1	2021-08-01	2021-08-16	2	2	3	1			1	7	1	2	2	2	3	2	0
CHME	1	2021-08-01	2021-08-16	1	1	1	1			1	1	2	2	2	2	3	2	0
CHME	1	2021-08-01	2021-01-01	3	2	3	1			1	1	2	2	2	2	3	2	0
CHME	1	2021-08-01	2021-08-18	1	2	4	1			1	1	2	3	2	2	3	2	0
CHME	1	2021-08-01	2021-03-01	3	2	3	1	3	1	3	7	2	3	2	2	3	2	0
CHME	1	2021-08-01			2	4	1			5	1	2	0			3	2	0
CHME	1	2021-08-01	2021-08-19	1	2	3	1		1	2	2	2	3	2	2	3	2	0
CHME	1	2021-08-01	2021-08-19	1	2	1	1		1	2	1	2	2	2	2	3	2	0
CHME	1	2021-08-01	2021-08-19	1	2	3	1	3	1	6	1	2	5	2	2	3	2	0
CHME	1	2021-08-01	2021-08-17	3	2	2	1		1	3	2	2	3	2	2	3	2	0
CHME	1	2021-08-01	2021-08-20	1	2	3	1		1	1	1	2	1	2	1	3	2	0
CHME	1	2021-08-01	2021-08-21	1	1	2	1		1	1	2	2	2	2	2	3	2	0
CHME	1	2021-08-01	2021-08-22	1	2	4	1	1	2	5	1	1	1	1	2	3	2	0
CHME	1	2021-08-01	2021-02-01	3	2	3	1	4	1	1	1	2	2	1	2	3	2	0
CHME	1	2021-08-01	2021-08-22	1	2	3	1	3	1	6	1	2	2	2		3	2	0
CHME	1	2021-08-01	2021-08-22	1	2	3	1	4	1	6	1	2	2	2	2	3	2	0
CHME	1	2021-08-01	2021-01-01	3	2	3	1	2	1	1	1	1	2	1	2	3	2	0
CHME	1	2021-08-01	2021-06-06	3	2	4	1	4	1	1	1	1	2	2	2	3	2	0
CHME	1	2021-08-01	2021-08-21	3	2	3	1	1	1	6	1	2	3	2	2	3	2	0
CHME	1	2021-08-01	2021-08-23	1	2	1	1			1	1	2	2	2	2	3	2	0
CHME	1	2021-08-01	2021-08-23	1	2	4	1			3	4	2	3	2	1	3	2	0
CHME	1	2021-08-01	2021-08-28	1	2	3	1			6	2	2	5	2	2	3	2	0
CHME	1	2021-08-01	2021-08-30	1	2	3	1	4	1	6	1	2	2	2	2	3	2	0
CHME	1	2021-08-01	2021-06-01	3	2	3	1	1	1	1	7	1	2	1	2	3	2	0
CHME	1	2021-08-01	2021-06-01	3	2	3	1	3	1	1	1	1	2	1	2	3	2	0
CHME	1	2021-08-01	2021-08-23	1	2	1	1			1	7	2	2	2	2	3	2	0
CHME	1	2021-08-01	2021-08-30	1	2	4	1	3	2	5	1	2	1	1	2	3	2	0
CHME	1	2021-08-01	2021-08-29	1	2	3	1			6	1	2	5	2	2	3	2	0
CHME	1	2021-08-01	2021-08-27	3	2	3	1	4	1	1	1	1	2	2	2	3	2	0
CHME	1	2021-09-01	2021-08-31	1	2	4	1	1	2	5	1	2	1	2	2	3	2	0
CHME	1	2021-09-01	2021-09-01	1	2	3	1	3		2	1	2	3	2	2	3	2	0
CHME	1	2021-09-01	2021-05-01	3	2	3	1	3		1	1	1	2	1	2	3	2	0
CHME	1	2021-09-01	2021-09-03	1	2	3	1	3		1	1	2	3	2	1	3	2	0
CHME	1	2021-09-01	2021-09-03	1	2	2	1	4		1	2	2	3	2	2	3	2	0
CHME	1	2021-09-01	2021-09-04	1	2	4	1	3		1	1	2	3	2	1	3	2	0
CHME	1	2021-09-01	2021-09-04	2	1	2	1	3		1	1	2	2	2	2	3	2	0
CHME	1	2021-09-01	2021-09-04	2	2	3	1	2		6	1	2	2	2	1	3	2	0
CHME	1	2021-09-01	2021-03-01	3	2	3	1	4		1	1	1	2	1	2	3	2	0
CHME	1	2021-09-01	2021-09-07	2	2	2	1	3		2	1	2	2	2	1	3	2	0
CHME	1	2021-09-01	2021-01-01	3	2	3	1	2		1	1	2	2	1	2	3	2	0
CHME	1	2021-09-01	2021-09-09	2	2	1	1	3		6	1	2	2	2	2	3	2	0
CHME	1	2021-09-01	2021-09-09	2	2	3	1	3		6	1	2	3	2	2	3	2	0
CHME	1	2021-09-01	2021-09-10	1	2	3	1	3		2	1	2	2	2	2	3	2	0
CHME	1	2021-09-01	2021-09-09	2	2	4	1	2		1	1	2	3	2	1	3	2	0
CHME	1	2021-09-01	2021-09-10	1	2	3	1	2		2	1	2	2	2	2	3	2	0
CHME	1	2021-09-01	2021-09-11	1	2	4	1	4		1	1	1	2	1	2	3	2	0
CHME	1	2021-09-01	2021-09-13	1	2	1	1	2		1	1	2	2	2	2	3		0
CHME	1	2021-09-01	2021-03-01	3	2	3	1	3		1	1	1	2	1	2	3	2	0
CHME	1	2021-09-01	2021-09-13	1	2	1	1	2		2	1	2	3	2	2	3	2	0
CHME	1	2021-09-01	2021-09-14	1	2	3	1	3		2	1	2	2	2	2	3	2	0
CHME	1	2021-09-01	2021-05-01	3	2	3	1	3		1	1	1	2	1	2	3	2	0
CHME	1	2021-09-01	2021-09-12	1	2	3	1	3		2	1	2	2	2	2	3	2	0
CHME	1	2021-09-01	2021-09-15	1	2	1	1	2		2	4	2	3	2	2	3	2	0
CHME	1	2021-09-01	2021-09-13	2	2	4	1	4		1	1	2	3	2	1	3	2	0
CHME	1	2021-09-01	2021-08-28	3	2	3	1	3		1	0	1	2	1	2	3	2	0
CHME	1	2021-09-01	2021-09-14	2	2	3	1	3		2	1	2	2	2	2	3	2	0
CHME	1	2021-09-01		3	2	2	1	3		1	1	1	1	2	2	3	2	0
CHME	1	2021-09-01		3	2	2	1	3		1	1	2	1	2	2	3	2	0
CHME	1	2021-09-01	2021-07-01	3	2	3	1	3		1	1	2	2	1	2	3	2	0
CHME	1	2021-09-01	2021-09-16	1	2	4	1	3		1	3	2	3	2	1	3	2	0
CHME	1	2021-09-01	2021-09-17	1	2	2	1			1	1	2	3	2	2	3	2	0
CHME	1	2021-09-01	2021-09-19	1	1	2	1	3		1	1	1	3	2	2	3	2	0
CHME	1	2021-09-01	2021-09-21	1	2	1	1			1	1	2	3	2	2	3	2	0
CHME	0	2021-09-01		3	2	3	1	3		1	1	2	2	2	2	3	2	0
CHME	1	2021-09-01	2021-09-22	1	2	3	1	3		2	1	2	2	2	2	3	2	0
CHME	1	2021-09-01	2021-09-21	2	2	3	1	4		6	1	2	3	2	2	3	2	0
CHME	1	2021-09-01	2021-09-24	1	2	2	1	2		1	1	2	2	2	2	3	2	0
CHME	1	2021-09-01	2021-09-20	3	2	3	1	3		6	1	2	3	2	2	3	2	0
CHME	1	2021-09-01	2021-04-10	3	2	3	1	3		1	1	2	2	2	2	3	2	0
CHME	1	2021-09-01	2021-09-26	1	2	3	1	3		1	1	2	2	1	1	3	2	0
CHME	1	2021-09-01	2021-09-25	2	2	1	1	2		1	1	2	3	2	2	3	2	0
CHME	1	2021-09-01	2021-09-26	1	2	2	1	2		2	1	2	2	2	2	3	2	0
CHME	1	2021-09-01	2021-09-26	2	2	3	1	3		2	1	2	2	2	2	3	2	0
CHME	1	2021-09-01	2021-09-07	3	2	3	1	3		1	1	2	2	1	2	3	2	0
CHME	1	2021-09-01	2021-09-30	1	2	4	1	3		1	1	2	3	2	1	3	2	0
CHME	1	2021-09-01	2021-09-30	1	2	3	1	3		2	1	2	2	2	1	3	2	0
CHME	1	2021-09-01	2021-09-28	3	2	2	1	2		1	1	2	2	2	2	3	2	0
CHME	1	2021-09-01	2021-09-27	3	2	3	1	4		6	1	2	2	2	2	3	2	0
CHME	1	2021-09-01	2021-09-30	1	2	3	1	3		6	1	2	2	2	2	3	2	0
CHME	1	2021-10-01	2021-10-02	1	1	3	1	4		1	1	2	3	2	2	3	2	0
CHME	1	2021-10-01	2021-10-04	2	2	3	1	3		2	1	2	3	2	2	3	2	0
CHME	1	2021-10-01	2021-10-06	1	2	3	1	4	1	2	1	2	3	2	1	3	2	0
CHME	1	2021-10-01	2021-09-01	3	2	3	1	4		6	1	2	3	2	2	3	2	0
CHME	1	2021-10-01	2021-10-06	1	2	3	1	3		1	1	2	3	2	1	3	2	0
CHME	1	2021-10-01	2021-10-01	3	2	3	1	4		6	1	2	2	2	2	3	2	0
CHME	1	2021-10-01	2021-05-15	3	2	3	1	4		1	1	1	2	2	2	3	2	0
CHME	1	2021-10-01	2021-10-10	1	2	3	1	3		1	1	1	2	2	2	3	2	0
CHME	1	2021-10-01	2021-10-10	1	2	4	1		3	3	7	2	2	2	1	3	2	0
CHME	1	2021-10-01	2021-10-10	1	2	3	1			6	7	2	2	2	2	3	2	0
CHME	1	2021-10-01	2021-10-12	1	2	3	1	4		6	2	2	2	2	1	3	2	0
CHME	1	2021-10-01	2021-10-12	1	2	3	1			2	2	2	2	2	1	3	2	0
CHME	1	2021-10-01	2021-10-15	1	2	4	1			5	1	2	1	1	2	3	2	0
CHME	1	2021-10-01	2021-10-15	2	2	3	1			2	1	2	2	2	1	3	2	0
CHME	1	2021-10-01	2021-10-17	1	2	3	1			3	2	2	3	2	1	3	2	0
CHME	1	2021-10-01	2021-10-17	1	2	4	1			3	3	2	3	2	1	3	2	0
CHME	1	2021-10-01	2021-10-17	1	2	4	1			1	0	2	1	2	2	3	2	0
CHME	1	2021-10-01	2021-10-15	1	2	3	1			6	2	2	5	1	2	3	2	0
CHME	1	2021-10-01	2021-10-13	3	2	4	1			7	3	2	5	2	2	3	2	0
CHME	1	2021-10-01	2021-10-17	1	2	3	1			1	2	2	3	2	1	3	2	0
CHME	1	2021-10-01	2021-09-01	3	2	3	1	2		1	1	2	1	1	2	3	2	0
CHME	1	2021-10-01	2021-10-18	1	2	3	1	4		3	2	2	3	2	1	3	2	0
CHME	1	2021-10-01	2021-10-19	1	2	2	1			6	2	2	5	2	2	3	2	0
CHME	1	2021-10-01	2021-10-20	1	2	3	1			2	1	2	3	2	2	3	2	0
CHME	1	2021-10-01	2020-01-01	3	2	3	1			1	1	2	3	1	2	3	2	0
CHME	1	2021-10-01	2021-03-01	3	2	3	1			1	1	2	2	1	2	3	2	0
CHME	1	2021-10-01	2021-10-23	1	2	1	1			4	1	2	5	2	2	3	2	0
CHME	1	2021-10-01	2021-10-26	1	2	3	1			1	1	2	3	2	2	3	2	0
CHME	1	2021-10-01	2021-10-26	1	2	1	1			6	1	2	1	2	2	3	2	0
CHME	1	2021-10-01	2021-10-27	1	2	4	1			2	2	2	3	2	2	3	2	0
CHME	1	2021-10-01	2021-10-27	1	2	3	1			6	1	2	5	2	2	3	2	0
CHME	1	2021-10-01	2021-10-28	1	2	4	1			2	1	2	3	2	1	3	2	0
CHME	1	2021-10-01	2021-10-22	3	2	4	1			5	1	2	1	1	2	3	2	0
CHME	1	2021-10-01	2021-08-05	3	2	3	1	4		1	2	2	2	1	2	3	2	0
CHME	1	2021-10-01	2021-10-29	1	2	4	1	4		7	1	2	3	2	2	3	2	0
CHME	1	2021-10-01	2021-10-29	1	2	3	1			3	3	2	3	2	1	3	2	0
CHME	1	2021-10-01	2021-10-29	1	2	3	1	4		6	1	2	5	2	1	3	2	0
CHME	1	2021-10-01	2021-10-13	3	2	3	1			1	2	2	2	2	2	3	2	0
CHME	1	2021-10-01	2021-10-30	1	2	3	1			3	2	2	3	2	1	3	2	0
CHME	1	2021-11-01	2021-10-31	3	2	3	1	3		2	1	1	2	2	1	3	2	0
CHME	1	2021-11-01	2021-10-31	2	2	4	1			1	2	2	4	2	1	3	2	0
CHME	1	2021-11-01	2021-11-01	1	2	3	1	3		1	7	2	1	2	1	3	2	0
CHME	1	2021-11-01	2021-10-30	2	2	3	1			2	1	2	5	2	1	3	2	0
CHME	1	2021-11-01	2021-10-29	4	2	3	1	3		1	1	1	2	2	1	3	2	0
CHME	1	2021-11-01	2021-01-01	4	2	3	1	3		1	7	1	3	2	2	3	2	0
CHME	1	2021-11-01	2021-11-01	4	2	3	1	3		6	4	2	0	2	2	3	2	0
CHME	1	2021-11-01	2021-11-07	1	2	3	1	1		1	2	2	1	2	1	3	2	0
CHME	1	2021-11-01	2021-11-08	1	2	3	1	2		1	1	1	4	2	1	3	2	0
CHME	1	2021-11-01	2021-04-01	4	2	3	1	3		1	4	1	3	1	2	3	2	0
CHME	1	2021-11-01	2021-11-09	1	2	4	1			3	7	2	4	2	1	3	2	0
CHME	1	2021-11-01	2021-11-09	1	1	3	1			3	2	2	4	2	2	3	2	1
CHME	1	2021-11-01	2021-05-01	4	2	3	1			1	7	1	3			3	2	0
CHME	1	2021-11-01	2021-10-29	4	2	3	1			6	6	2	0	2	2	3	2	0
CHME	1	2021-11-01	2021-11-12	1	2	3	1			1	7	2	4	2	1	3	2	0
CHME	1	2021-11-01	2021-11-12	1	2	3	1	4		2	2	2	4	2	2	3	2	0
CHME	1	2021-11-01	2021-09-01	4	2	3	1			1	1	1	3	1	2	3	2	0
CHME	1	2021-11-01	2021-11-15	1	2	3	1	4		6	1	2	0	2	1	3	2	0
CHME	1	2021-11-01	2021-11-17	1	2	3	1	2		1	5	1	2	2	2	3	2	0
CHME	1	2021-11-01	2021-11-18	1	2	4	1	4	1	1	1	2	4	2	2	3	2	0
CHME	1	2021-11-01	2021-10-01	4	2	3	1			1	7	1	3		1	3	2	0
CHME	1	2021-11-01	2021-11-02	4	2	2	1	3		1	7	2	4	2	1	3	2	0
CHME	1	2021-11-01	2021-11-25	1	1	3	1			1	7	2	3	2	2	3	2	0
CHME	1	2021-11-01	2021-11-26	1	2	4	1			1	1	2	5	2	1	3	2	0
CHME	1	2021-11-01	2021-11-24	2	2	1	1			2	1	2	2	2	2	3	2	0
CHME	1	2021-11-01	2021-11-27	1	2	3	1			2	2	2	4	2	2	3	2	0
CHME	1	2021-11-01	2021-11-27	1	2	3	1	2		2	2	2	4	2	2	3	2	0
CHME	1	2021-11-01	2021-11-27	2	2	3	1	4		1	7	2	1	2	1	3	2	0
CHME	1	2021-11-01	2021-11-29	1	2	4	1		1	1	1	2	3	1	1	3	2	0
CHME	1	2021-11-01	2021-11-29	1	2	1	1				0	2	1	2	2	3	2	0
CHME	1	2021-11-01	2021-08-01	4	2	3	1	3		1	7	2	1	1	2	3	2	0
CHME	1	2021-11-01		4	2	3				1	0	2	0	1	2	3	2	0
CHME	0	2021-12-01	2021-09-04	4	2	4	1			1	2	2	0	1	2	3	2	0
CHME	1	2021-12-01	2021-12-04	1	2	3	1	4		6	2	2	1	2	1	3	2	0
CHME	1	2021-12-01	2021-12-05	1	2	2	1	2		1	7	2	3	2	2	3	2	0
CHME	1	2021-12-01	2021-12-05	1	2	3	1	2		1	1	2	3	2	1	1	2	0
CHME	1	2021-12-01	2021-12-03	4	2	3	1	4	1	1	7	2	3	2	1	3	2	0
CHME	1	2021-12-01	2021-12-07	1	2	3	1	4		6	1	2	4	2	1	3	2	0
CHME	1	2021-12-01	2021-03-01	4	2	4	1			1	7	2	3	1	2	3	2	0
CHME	1	2021-12-01	2021-12-08	1	2	3	1	3		6	7	2	0	2	1	3	2	0
CHME	1	2021-12-01	2021-12-08	1	2	2	1			6	1	2	0	2	2	3	2	0
CHME	1	2021-12-01	2021-12-07	2	2	3	1	3		3	7	2	4	2	1	3	2	0
CHME	1	2021-12-01	2021-12-10	1	2	3	1	3		1	7	2	1	2	1	3	2	0
CHME	1	2021-12-01	2021-12-13	1	2	3	1			1	1	2	4	2	1	3	2	0
CHME	1	2021-12-01	2021-12-13	1	2	3	1	4		1	0	2	1	1	1	3	2	0
CHME	1	2021-12-01	2021-12-16	1	2	4	1	4	3	3	7	2	3	1	1	3	2	0
CHME	1	2021-12-01		4	2	3	1	4		1	7	1	1	2	2	3	2	0
CHME	1	2021-12-01	2021-12-16	4	1	2	1	2		1	7	1	3	2	2	3	2	0
CHME	1	2021-12-01	2021-12-01	4	1	2	1	3		1	7	1	3	2	2	3	2	0
CHME	1	2021-12-01	2021-12-24	1	2	2	1	2		2	2	2	4	2	2	3	2	0
CHME	1	2021-12-01	2021-12-25	1	2	3	1			1	7	2	3	2	2	3	2	0
CHME	1	2021-12-01	2021-12-25	2	2	3	1	3		2	1	2	3	2	1	3	2	0
CHME	1	2021-12-01	2021-12-25	2	2	3	1	4		2	1	2	3	2	1	3	2	0
CHME	1	2021-12-01	2021-12-28	1	1	2	1	2		1	3	2	3	2	2	3	2	0
CHME	1	2021-12-01	2021-12-27	2	2	3	1	2		1	7	2	3	2	1	3	2	0
CHME	1	2021-12-01	2021-05-01	4	2	3	1			1	7	1	1	1	2	3	2	0
CHME	1	2022-01-01	2022-01-02	1	2	3	1	2	1	6	2	2	0	2	2	3	2	0
CHME	1	2022-01-01	2022-01-03	1	2	3	1		2	3	2	2	4	2	1	3	2	0
CHME	1	2022-01-01	2021-03-01	4	2	3	1		1		6	2	3	1	2	3	2	0
CHME	1	2022-01-01	2021-12-25	4	2	4	1		1	1	7	2	3	1	2	3	2	0
CHME	1	2022-01-01	2021-01-07	1	2	3	1	3	1	6	2	2	0
[truncated: 1,551 more rows]
